# Supplementary material for: High PANX1 Expression Leads to Neutrophil Recruitment and the Formation of a High Adenosine Immunosuppressive Tumor Microenvironment in Basal-like Breast Cancer
Source: Cancers (Basel). 2022 Jul 11;14(14):3369. doi: 10.3390/cancers14143369 (PMC9323990; doi:10.3390/cancers14143369)
Supplement: Supplementary file 1 [file cancers-14-03369-s001.zip]

Archive with 4 entries (4 files):
- AF42 Informed-consent-statement.pdf
- cancers-1790081 - Supplementary Fig.pptx
- Ethical approval.pdf
- Supplementary_table_patient_information.xlsx
