# Supplementary material for: High PANX1 Expression Leads to Neutrophil Recruitment and the Formation of a High Adenosine Immunosuppressive Tumor Microenvironment in Basal-like Breast Cancer
Source: Cancers (Basel). 2022 Jul 11;14(14):3369. doi: 10.3390/cancers14143369 (PMC9323990; doi:10.3390/cancers14143369)
Supplement: Supplementary file 1 [file cancers-14-03369-s001.zip › Supplementary_table_patient_information.xlsx]

## Sheet: All information
Supplementary Table S1. Detailed patient information included in the study
No.	Name	HIS_ID	Age	Subtypes	Histological type	ER	PR	HER2	Ki-67	Subtype	WHO Grade	Tmax(CM)	T	totalLN	N	M	Stage	stromalTILs%	Ethical Aproved	Survival (July 2021)	Bulk RNA-Seq	PAM50	Barcode	PANX1 Status	IHC	IHC-PANX1	IF	TAN RNA-seq	Paired PBN RNA-seq	ATP/ADO Assay
PT01	Xu	8105741	50	TNBC	Invasive ductal carcinoma	Neg	Neg	Neg	0.2	TNBC	3	2	1	2	1	0	IIA	0.05	Yes	Alive		NA								Yes
PT02	Xiang	3731136	37	TNBC	Invasive ductal carcinoma	Neg	Neg	Neg	0.7	TNBC	3	3.5	2	0	0	0	IIA	0.3	Yes	Alive		NA								Yes
PT03	Zhang	3722487	41	TNBC	Invasive ductal carcinoma	Neg	Neg	Neg	0.4	TNBC	3	1.8	1	15	3	0	IIIC	0.07	Yes	Alive		NA								Yes
PT04	Liu	8041549	48	TNBC	Invasive ductal carcinoma	Neg	Neg	1+	0.5	TNBC	3	2.2	2	2	1	0	IIB	0.3	Yes	Alive	Yes	Basal-like	TNBC08	Low-Medium						Yes
PT05	Chen	2336331	62	TNBC	Invasive ductal carcinoma	Neg	Neg	Neg	0.4	TNBC	3	3.5	2	0	0	0	IIA	0.65	Yes	Alive	Yes	Basal-like	TNBC02	High	Yes	High	Yes	Yes	Yes
PT06	Yao	8505002	61	TNBC	Invasive ductal carcinoma	Neg	Neg	1+	0.3	TNBC	3	2.5	2	0	0	0	IIA	0.1	Yes	Alive	Yes	Basal-like	TNBC07	Medium			Yes	Yes	Yes
PT07	Lin	1289559	44	TNBC	Invasive ductal carcinoma	Neg	Neg	Neg	0.7	TNBC	3	4	2	0	0	0	IIA	0.2	Yes	Alive		NA								Yes
PT08	Hu	3772615	47	TNBC	Invasive ductal carcinoma	Neg	Neg	Neg	0.7	TNBC	3	2.5	2	0	0	0	IIA	0.07	Yes	Alive		NA								Yes
PT09	Lin2	8207289	54	TNBC	Invasive ductal carcinoma	Neg	Neg	1+	0.15	TNBC	2	2.8	2	0	0	0	IIA	0.03	Yes	Alive	Yes	Basal-like	TNBC06	Low-Medium	Yes	Low
PT10	Wang	3576314	48	TNBC	Invasive ductal carcinoma	Neg	Neg	Neg	0.15	TNBC	3	2	1	0	0	0	I	0.6	Yes	Alive	Yes	Basal-like	TNBC05	Medium				Yes	Yes
PT11	Qiu	8079519	59	TNBC	Invasive ductal carcinoma	Neg	Neg	Neg	0.3	TNBC	2	1.6	1	0	0	0	I	0.1	Yes	Alive	Yes	Basal-like	TNBC09	Medium				Yes	Yes
PT12	Sang	2932479	53	TNBC	Invasive ductal carcinoma	Neg	Neg	1+	0.4	TNBC	3	1.3	1	1	1	0	IIA	0.4	Yes	Alive	Yes	Basal-like	TNBC03	Low-Medium	Yes	Low
PT13	Xia	7694705	61	Luminal A	Invasive ductal carcinoma	Pos	Pos	1+	0.08	Luminal A	2	2.7	2	0	0	0	IIA	0.05	Yes	Alive		NA								Yes
PT14	Yang	3483124	59	Luminal A	Invasive ductal carcinoma	Pos	Pos	1+	0.05	Luminal A	2	2.9	2	0	0	0	IIA	0.05	Yes	Alive		NA								Yes
PT15	Gao	8631255	87	Luminal A	Invasive ductal carcinoma	Pos	Pos	1+	0.05	Luminal A	2	2.2	2	0	0	0	IIA	0.05	Yes	Alive		NA								Yes
PT16	He	2911837	61	Luminal A	Invasive ductal carcinoma	Pos	Pos	1+	0.1	Luminal A	3	2.5	2	0	0	0	IIA	0.05	Yes	Alive	Yes	Luminal-A	LUM03	Low
PT17	Hua	8853354	47	Luminal A	Invasive ductal carcinoma	Pos	Pos	1+	0.1	Luminal A	3	3.4	2	1	1	0	IIB	0.04	Yes	Alive		NA								Yes
PT18	Wang2	8948215	51	Luminal A	Invasive ductal carcinoma	Pos	Pos	1+	0.15	Luminal A	2	2.5	2	0	0	0	IIA	0.1	Yes	Alive	Yes	Luminal-A	LUM01	Low
PT19	Zhu	8973730	66	Luminal A	Invasive ductal carcinoma	Pos	Pos	1+	0.05	Luminal A	2	1.9	1	0	0	0	I	0.05	Yes	Alive		NA								Yes
PT20	Jin	8990776	61	Luminal A	Invasive ductal carcinoma	Pos	Pos	Neg	0.05	Luminal A	2	2.3	2	0	0	0	IIA	0.07	Yes	Alive		NA								Yes
PT21	Tao	9027263	73	Luminal A	Invasive ductal carcinoma	Pos	Pos	1+	0.15	Luminal A	3	2.2	2	0	0	0	IIA	0.05	Yes	Alive	Yes	Luminal-A	LUM02	Low-Medium
PT22	Wu	9033503	61	Luminal A	Invasive ductal carcinoma	Pos	Pos	Neg	0.05	Luminal A	2	1.6	1	1	1	0	IIA	0.02	Yes	Alive		NA								Yes
PT23	Jing	3119372	76	Luminal A	Invasive ductal carcinoma	Pos	Pos	Neg	0.1	Luminal A	3	2.1	2	0	0	0	IIA	0.02	Yes	Alive		NA								Yes
PT24	Jiang	9119876	52	Luminal A	Invasive ductal carcinoma	Pos	Pos	Neg	0.1	Luminal A	2	3.5	2	0	0	0	IIA	0.05	Yes	Alive		NA								Yes
PT25	Sun	3768176	55	TNBC	Invasive ductal carcinoma	Neg	Neg	Neg	0.4	TNBC	2	2.5	2	0	0	0	IIA	0.55	Yes	Alive	Yes	Basal-like	TNBC04	High	Yes	High		Yes	Yes	Yes
PT26	Cao	8921216	35	TNBC	Invasive ductal carcinoma	Neg	Neg	1+	0.1	TNBC	2	2.8	2	2	1	0	IIB	0.2	Yes	Alive	Yes	Basal-like	TNBC10	Low-Medium	Yes	Low	Yes			Yes
PT27	He	8948258	52	TNBC	Invasive ductal carcinoma	Neg	Neg	Neg	0.15	TNBC	2	3	2	0	0	0	IIA	0.12	Yes	Alive	Yes	Basal-like	TNBC01	High	Yes	High		Yes	Yes	Yes
PT28	Wang	10376675	45	TNBC	Invasive ductal carcinoma	Neg	Neg	Neg	0.7	TNBC	3	3.5	2	2	1	0	IIB	0.25	Yes	Alive	Yes	Basal-like	TNBC11	High
PT29	Wang	13687324	51	TNBC	Invasive ductal carcinoma	Neg	Neg	Neg	0.65	TNBC	3	1.8	1	0	0	0	I	0.45	Yes	Alive	Yes	Basal-like	TNBC12	High
PT30	Chen	14386610	28	TNBC	Invasive ductal carcinoma	Neg	Neg	Neg	0.6	TNBC	3	1.5	1	1	1	0	IIA	0.5	Yes	Alive	Yes	Basal-like	TNBC13	High
PT31	Tang	14408790	60	TNBC	Invasive ductal carcinoma	Neg	Neg	Neg	0.75	TNBC	3	2.5	2	1	1	0	IIB	0.3	Yes	Alive	Yes	Basal-like	TNBC14	Low-Medium
PT32	Hou	14408866	71	TNBC	Invasive ductal carcinoma	Neg	Neg	Neg	0.45	TNBC	2	6	3	0	0	0	IIB	0.1	Yes	Alive	Yes	Basal-like	TNBC15	Low
PT33	Shao	12384427	43	TNBC	Invasive ductal carcinoma	Neg	Neg	Neg	0.5	TNBC	2	4	2	0	0	0	IIA	0.07	Yes	Alive	Yes	Basal-like	TNBC16	Low

## Sheet: RNA-seq
	TNBC01	TNBC02	TNBC03	TNBC04	TNBC05	TNBC06	TNBC07	TNBC08	TNBC09	TNBC10	LUM01	LUM02	LUM03
A1BG	5.95827	5.41599	5.57681	5.33505	5.52818	5.34561	5.26625	5.43126	5.49373	5.53683	5.5469	5.46184	5.7173
A1CF	6.06834	5.17892	5.40944	5.21032	5.35455	5.19708	5.24593	5.26123	5.5316	5.7986	5.29628	5.5391	5.46704
A2M	7.52961	7.73385	8.64913	9.4066	9.19838	10.0238	10.3098	7.63831	10.5784	8.0346	8.52562	8.23039	8.38206
A3GALT2	5.16233	5.31924	5.32649	5.37696	4.80809	5.24589	5.29181	5.29066	5.41797	5.51266	4.97086	5.21145	5.14681
A4GALT	6.09675	5.44689	6.1681	6.59628	5.6013	5.6381	6.13077	6.19506	6.30869	6.26723	6.3418	6.89101	6.21742
A4GNT	5.25056	5.57829	5.57812	5.62678	5.37639	5.33497	5.14527	5.39061	5.5319	5.56112	5.62726	5.62875	5.07484
AAA1	5.49138	5.51576	5.16082	5.34796	5.32638	5.37245	5.4859	5.28968	5.34473	5.391	5.24016	5.36802	5.25482
AAAS	6.71256	6.53699	5.92402	5.90219	6.00162	6.07379	5.79132	6.21179	6.0184	6.54844	6.19906	6.30433	6.22355
AACS	8.43201	8.31069	7.1838	7.80907	7.15988	8.75679	8.24598	6.94465	7.27916	7.58418	8.05214	7.20258	7.57325
AADAC	5.74557	5.50795	5.27247	5.71181	5.54064	5.59242	5.47019	5.34928	5.41071	5.32095	5.39958	5.22959	5.30748
AADACL2	5.51089	5.47981	5.4084	5.76354	5.61815	5.30861	5.27921	5.26274	5.24149	5.34632	5.49081	5.44604	5.31916
AADACL3	5.31443	5.32636	5.41801	5.37995	5.20632	5.40946	5.62714	5.56032	5.38702	5.41445	5.45425	5.39319	5.57541
AADACL4	5.45246	5.12238	5.36744	5.26526	5.26531	5.62317	5.5452	5.52243	5.53264	5.18521	5.59911	5.4111	5.53265
AADAT	5.48414	5.62247	5.8501	5.72905	5.42408	5.64211	6.15984	5.25378	6.19488	5.62529	5.23008	5.2533	5.40907
AAK1	6.90478	5.96388	6.21884	5.94779	5.82944	6.1413	6.09677	6.58082	6.32574	6.43162	5.74352	5.93303	5.73339
AAMP	6.97721	7.35774	6.94182	7.84656	7.85319	7.33886	7.09603	7.46033	6.47205	6.36684	7.02704	7.17577	6.87019
AANAT	5.43089	5.30169	5.28996	5.18807	5.21556	5.08346	5.00938	5.25108	5.13108	5.18574	5.2682	5.187	5.14106
AARS	10.5362	10.5275	11.2706	11.1548	11.4225	11.6192	11.6942	11.8203	11.2417	11.1971	10.0813	10.6339	10.9661
AARS2	8.00735	6.9836	7.0625	7.18888	7.43071	7.63805	7.41404	8.36489	7.07065	8.13451	7.40204	7.2621	7.48865
AARSD1	8.14594	8.18699	7.56984	8.11452	7.63604	8.18526	7.4036	8.78316	7.63496	8.66236	7.72259	8.17644	8.16296
AASDH	5.9356	6.39245	6.95819	7.29481	7.5638	6.62892	7.27481	6.29934	6.87114	6.25884	7.07115	6.49451	7.35884
AASDHPPT	7.08579	6.63065	6.93291	7.50356	6.85769	6.78079	7.10721	5.86656	6.77225	6.04172	6.86777	7.09841	6.73588
AASS	6.0175	6.19881	5.56469	5.8378	5.29964	5.88755	5.64023	5.3316	5.87726	5.42575	5.67898	5.41161	5.93983
AATF	8.991	8.82954	8.23075	9.04461	8.31636	9.61104	8.44394	9.44181	8.52964	9.32673	8.15685	9.06116	8.86936
AATK	5.56435	5.81463	5.40574	5.63802	5.48897	5.47408	5.51176	5.79207	5.56529	5.40727	5.55529	5.68516	5.84567
ABAT	5.37786	5.30148	5.53881	5.72875	5.83978	5.55301	5.42083	5.51411	5.76318	5.71789	5.99188	6.07566	6.65018
ABCA1	8.43366	9.26397	9.11097	8.74771	8.07352	8.42541	8.51809	9.143	9.41402	9.74515	8.95456	8.60582	8.79836
ABCA10	5.46059	5.29372	5.5316	5.39607	5.2377	5.42981	5.53833	5.58897	5.40113	5.90921	5.53767	5.60419	5.74289
ABCA11P	7.01978	7.22785	7.23814	7.7352	7.34327	6.03981	7.15621	7.68207	7.22078	7.56057	8.20112	6.97488	7.90391
ABCA12	5.36017	7.02621	5.3417	5.94974	5.81025	5.36469	5.40047	5.22058	5.4909	5.95527	5.78105	5.63117	5.634
ABCA13	5.4494	5.15903	5.37039	5.26828	4.92974	7.10856	5.45209	5.51804	5.26422	5.41338	5.43977	5.21523	5.22999
ABCA17P	5.51235	5.52462	5.55523	5.40361	5.49375	5.55511	5.55835	5.76994	5.58572	5.48632	5.77902	5.5531	5.72112
ABCA2	5.45505	5.96674	6.61887	6.23948	6.27921	6.28176	6.25081	6.39337	6.13825	6.79393	5.91629	6.06555	5.94284
ABCA3	7.7432	7.27745	6.75247	6.78982	7.4977	6.75641	5.75433	7.53812	8.38302	7.05226	8.15437	6.94638	7.33019
ABCA4	7.71302	5.60845	5.96875	6.29268	5.78524	5.59847	7.58083	7.13805	6.80904	6.40676	5.85509	7.3553	7.44138
ABCA5	5.36459	5.45129	5.6645	5.84788	5.50518	5.83491	5.83544	5.47127	5.59687	5.62819	5.83601	6.15154	6.76312
ABCA6	5.41221	5.82423	6.30432	5.63934	5.40508	5.5825	5.60734	5.36179	5.59516	6.28725	5.97732	6.28208	6.92726
ABCA7	6.33948	7.42841	6.01684	6.2769	5.67455	5.8571	6.22869	7.15318	6.02038	8.01066	5.81019	6.68414	7.02479
ABCA8	5.61193	5.61533	6.19321	5.93673	5.55918	5.6374	5.72082	5.62173	5.71789	6.33466	6.45498	6.76028	6.84392
ABCA9	5.47249	5.46025	5.86885	5.45145	5.58801	5.58785	5.53584	5.61044	5.52042	5.41071	6.06242	5.87734	6.3334
ABCB1	5.78746	6.62784	6.09197	6.01247	5.90326	5.33749	5.99965	5.78943	5.73403	6.12991	6.32099	6.64427	6.69206
ABCB10	6.41651	6.70638	7.20048	7.0138	7.2944	7.19706	7.14624	6.52083	6.79097	5.55089	6.72784	7.55333	6.77873
ABCB11	5.64488	5.71755	5.59253	5.36773	5.26354	5.40062	5.49208	5.5617	5.71654	5.75888	5.33966	5.45511	5.36275
ABCB4	5.22323	5.42573	5.31522	5.31671	5.28806	5.59766	5.33492	5.65969	5.68878	5.63514	5.33397	5.67507	5.7541
ABCB5	5.25373	5.34781	5.27567	5.39564	4.98803	5.24224	5.1163	4.95626	5.1423	5.19411	5.13696	5.26951	5.12432
ABCB6	7.86125	8.57408	7.04234	9.42013	7.15105	7.48607	7.82558	7.73993	7.72257	6.7034	7.08749	7.05394	7.04117
ABCB7	7.47385	7.80918	7.22573	7.96906	7.7467	7.39642	7.69059	7.67541	7.30514	8.31279	7.71454	7.32397	7.37466
ABCB8	5.48853	5.77346	5.75721	5.53867	5.57165	5.34386	5.6138	5.57454	5.70293	5.3049	5.58283	5.44267	5.72916
ABCB9	7.17714	8.78001	6.60075	6.90543	6.29828	7.8878	7.59265	7.95427	7.04875	9.24581	7.36357	7.33582	7.3891
ABCC1	6.99403	6.78755	6.81354	6.50929	6.35595	5.35874	6.35866	5.82366	6.75008	6.86192	5.75816	6.08068	5.63211
ABCC10	6.64472	6.29934	6.32988	6.45427	6.00704	6.28234	6.48503	7.55168	6.11488	6.97799	6.28679	6.06429	6.435
ABCC11	5.58831	8.55588	5.52119	7.39828	5.3684	5.38532	5.49334	6.73219	5.48673	8.27778	6.00685	7.93499	6.93873
ABCC12	5.88773	9.6608	5.55736	6.36418	6.37765	5.64175	5.67309	5.56993	5.70002	8.45672	5.79545	6.37742	5.44468
ABCC13	5.37231	5.40794	5.44382	5.92216	5.4458	5.39799	5.30075	5.54704	5.44902	5.48841	5.6512	5.3818	5.23374
ABCC2	5.55961	8.35845	5.56504	5.63866	5.31874	5.68347	5.55367	6.01291	5.51931	7.59621	5.46338	5.54303	5.57479
ABCC3	5.42611	5.47833	5.34992	5.71007	5.3611	5.44977	5.40103	5.54576	5.53347	5.23668	5.71023	5.354	5.48683
ABCC4	6.79807	5.97239	6.3666	6.29157	7.01077	6.94073	6.23871	6.67164	6.14917	5.57104	5.77381	6.04613	5.63332
ABCC5	8.0489	7.51748	7.72943	8.10743	7.16323	8.842	7.34	7.86192	8.70525	8.63807	7.52213	8.95222	6.84579
ABCC6	5.2812	6.15792	5.86904	5.34321	5.33586	5.32691	5.95318	5.43035	5.10544	5.69021	6.12479	5.71708	6.02887
ABCC8	5.43483	7.88912	5.53306	5.90488	5.37064	5.3307	5.35356	5.45502	5.44429	7.16278	7.61437	5.88312	8.20012
ABCC9	5.37292	5.79246	5.42206	5.49773	5.56607	5.39049	5.66138	5.16018	5.73781	5.82778	5.40907	5.71869	5.42022
ABCD1	6.42741	8.6753	6.7191	6.89013	5.86945	6.38437	7.15476	8.50368	7.22143	8.13506	5.96435	6.84437	5.76411
ABCD2	5.54171	5.63601	5.15414	5.59852	5.49408	5.45849	5.3515	5.22753	5.3244	5.40488	5.36479	5.33437	5.12427
ABCD3	7.13468	6.70463	6.77072	7.18337	7.11311	7.28004	7.49135	6.31454	6.55955	6.1134	7.28123	6.36242	7.39392
ABCD4	5.95508	5.56175	5.8988	5.65451	5.36197	5.70377	5.77568	5.78602	5.61994	6.06457	5.99547	5.7103	5.75992
ABCE1	7.72445	7.7698	8.28357	8.5001	8.04893	7.69524	8.29497	7.69013	8.2221	7.40062	7.44002	7.08973	7.41053
ABCF1	7.65876	6.68374	7.39063	6.72571	6.66468	7.27106	6.97321	7.68578	6.64314	7.82142	7.21774	7.09869	7.0827
ABCF2	7.56847	7.62779	8.6101	7.82773	8.96666	8.18101	8.30759	7.50943	8.3529	7.25165	7.76342	7.05603	7.15922
ABCF3	7.29568	7.05795	6.8454	6.4533	6.97005	7.43118	6.81439	6.98442	7.02867	6.72447	6.58469	6.53051	6.49648
ABCG1	5.61509	7.27607	6.69341	6.36449	5.80359	6.41679	6.45495	6.6934	6.7615	6.18841	8.22362	8.37588	7.3958
ABCG2	5.38056	5.34557	5.06631	5.16488	5.18467	5.32958	5.3041	5.26666	5.38396	5.25375	5.47807	5.57437	5.51254
ABCG4	5.63253	5.55537	5.41318	5.50793	5.56141	5.53601	5.76496	5.64625	5.48748	5.59371	5.42446	5.42919	5.30162
ABCG5	6.11169	6.28176	5.76043	5.79049	6.33677	5.93483	5.93189	5.62032	5.9175	5.87272	5.86998	5.78097	5.6059
ABCG8	5.12047	5.41439	5.49835	5.66213	5.45937	5.40801	5.49661	5.50233	5.35668	5.32763	5.16602	5.43126	5.30011
ABHD1	5.57842	5.06562	5.45981	5.44263	5.33215	5.75183	5.13421	6.54337	5.82778	5.46359	6.31801	5.6986	5.9456
ABHD11	6.16393	7.42889	8.00956	7.20517	7.34861	6.37704	6.8989	6.17071	7.00597	6.46934	7.94282	7.03736	7.29946
ABHD12	8.04457	7.59125	7.89555	7.94234	8.65849	8.05332	7.87998	8.20234	8.73655	7.48314	6.83311	7.25636	6.16021
ABHD12B	5.39936	5.29906	5.51229	5.59818	5.52388	5.31589	5.49855	5.55287	5.29771	5.45874	5.6959	6.72023	5.62151
ABHD13	5.84751	5.40568	5.22911	5.43594	5.34856	5.52317	5.38748	5.4985	5.47571	5.32759	5.46124	5.36707	5.48238
ABHD14A	7.42935	7.93705	7.10649	6.72018	7.46999	7.20563	7.22495	7.79877	7.04445	8.09303	8.34669	8.50773	7.75695
ABHD14B	7.39503	7.25091	6.22183	6.18362	6.33828	6.99403	6.35309	7.96949	6.29213	7.65067	7.35309	7.27446	6.87005
ABHD15	5.24707	5.80898	5.8441	5.75556	5.76389	5.81293	5.58124	5.78772	6.02615	5.61521	5.59218	6.76731	5.86282
ABHD16A	8.59599	8.70059	8.50926	8.43337	8.83535	8.20621	9.14811	8.03559	8.01118	7.77257	8.65494	8.65783	8.79897
ABHD16B	5.43227	5.18255	5.29239	5.14782	5.16499	5.19548	5.45124	5.26896	5.3418	5.4874	5.31933	5.31833	5.28405
ABHD2	5.41797	6.61187	6.10086	6.06649	6.23609	5.80468	6.12018	6.50459	6.10479	6.05756	6.88642	5.68303	6.17257
ABHD3	5.92326	6.88771	6.84657	6.80598	7.25222	7.39721	7.41901	6.34872	7.1574	6.27921	7.45428	7.53376	7.48182
ABHD4	6.0092	7.25347	6.086	6.00336	5.96816	5.7181	6.27978	6.1525	6.28696	6.81316	6.35995	5.95997	6.48857
ABHD5	6.61256	6.42437	6.87842	6.86306	7.66389	6.37	6.828	6.40175	7.58369	5.8879	6.73318	7.21464	6.81196
ABHD6	5.7196	7.76551	6.12589	6.10851	6.10926	6.03288	6.37438	6.57099	6.19136	6.12263	5.96817	6.30525	6.26295
ABHD8	7.87542	7.5128	7.43617	7.60832	8.72613	7.56102	8.09154	8.34494	8.56496	8.44073	7.98364	8.19923	8.27735
ABI1	7.41261	7.02416	7.76449	7.52311	8.58073	7.91569	7.495	7.82819	7.57237	7.00838	7.3208	7.53151	7.21007
ABI2	7.92533	7.99897	7.12186	7.9478	8.96664	7.65652	8.9579	7.46953	8.87042	6.87114	8.01005	7.21946	7.41686
ABI3	6.14459	7.3535	6.73178	6.4826	6.37857	5.91715	6.41417	7.2635	6.21721	7.25826	6.33934	6.87259	6.17289
ABI3BP	5.75582	7.5825	6.99668	5.68762	5.79802	5.3561	6.44117	5.7999	5.88649	7.28642	6.66526	7.57229	6.79392
ABL1	8.28485	7.77309	8.12702	8.16661	8.62099	8.03059	8.62097	8.48941	8.25112	9.35946	8.55053	7.92403	8.22894
ABL2	5.45738	5.62452	5.58941	5.69461	5.54949	5.3565	5.79856	6.09386	5.78396	5.6596	5.43387	5.7393	5.65937
ABLIM1	9.41434	8.32649	10.4644	9.72908	8.55781	9.57462	8.93855	8.26649	9.41553	10.5987	8.63168	8.90846	8.02338
ABLIM2	6.03355	5.44871	6.43385	6.17203	5.85515	5.58426	5.46374	6.73143	6.21831	5.86689	6.37263	5.8163	6.03613
ABLIM3	5.49419	6.04805	5.8472	5.83978	5.54636	5.49044	5.82322	5.97939	5.59257	6.59801	5.63227	6.15879	6.68407
ABO	5.46017	5.31369	5.31475	5.61822	5.53523	5.2334	5.40137	5.29303	5.26906	5.43463	5.27801	5.39119	5.11759
ABP1	5.60113	5.7938	5.48518	5.68728	5.60118	5.43433	5.46097	5.33182	5.35566	5.73946	5.40931	6.69425	5.7279
abParts	9.54158	14.4643	13.4761	9.67648	12.1644	7.141	11.9172	8.91745	13.386	13.386	11.6624	11.4565	13.5698
ABR	8.34174	8.76642	8.59898	8.49213	8.36554	9.30907	7.83727	9.33335	9.02957	9.27639	8.215	8.48564	8.67037
ABRA	5.30969	5.46489	5.25279	5.64373	5.46157	5.50389	5.42942	5.52201	5.36785	5.46518	5.37128	5.43329	5.37371
ABT1	5.58159	5.84672	6.28696	5.64322	6.19506	5.45115	5.72274	5.63595	5.69639	5.51274	5.92398	5.47286	5.71146
ABTB1	6.7021	6.82145	7.53897	7.59475	7.79723	8.22119	6.70836	8.08107	6.72199	7.88862	7.96509	8.20948	7.60077
ABTB2	6.6383	5.84551	6.43605	6.19586	5.59404	6.98761	6.2299	6.15923	6.95534	5.76365	5.75581	6.14795	5.31794
ACAA1	8.21659	8.56207	8.84407	8.2065	8.66384	7.65408	9.25833	8.47552	8.61178	8.50479	8.87473	8.63947	8.93698
ACAA2	7.6987	6.494	7.61787	6.83248	8.15129	8.68005	7.90191	6.94114	7.5114	6.19347	7.33302	7.30574	8.00564
ACACA	8.47281	9.80455	8.41271	9.24008	8.85269	9.76565	8.85452	9.41401	8.82039	9.85704	9.13962	9.08471	9.31754
ACACB	6.67625	6.54002	6.31542	6.71944	6.22865	7.52074	7.82118	6.75668	6.58252	10.2084	6.99303	8.75222	9.15148
ACAD10	6.91799	6.54403	6.68298	6.48779	5.92949	7.13091	6.5559	6.72925	6.44756	7.41661	6.74513	7.00755	6.89989
ACAD8	7.40353	7.53153	6.9768	7.04768	7.07964	7.00798	7.26481	6.73726	7.4517	6.96259	7.15974	7.30629	7.67272
ACAD9	8.75679	8.04222	8.73625	8.37003	8.7536	8.83781	9.2471	8.7146	8.10801	8.67327	8.49282	8.50767	8.27712
ACADM	7.00919	7.44801	8.55781	7.97112	7.94084	8.04167	8.40234	5.48845	7.37226	6.18124	8.63519	7.88449	8.08736
ACADSB	5.54581	5.36204	5.67896	6.09268	5.46045	5.83686	5.64704	5.70106	5.57542	6.052	6.8885	6.40392	6.41739
ACADVL	9.35946	8.81725	8.10227	8.73075	8.51704	8.92094	9.40491	9.12356	8.44807	10.0867	8.29447	8.78897	9.08646
ACAN	5.50144	5.16566	5.62252	5.45603	5.29627	5.66394	6.77162	6.08672	6.00379	5.20006	5.11575	5.35698	5.29676
ACAP1	6.64755	7.76449	6.31719	5.89932	6.40049	5.54297	6.75985	7.07473	6.66882	8.55495	5.43442	7.51085	6.92774
ACAP2	6.93086	6.37253	6.62459	7.07028	7.58746	7.2855	6.78717	6.24037	6.8944	5.56855	6.48998	6.67435	6.24716
ACAP3	5.4277	5.63267	5.77233	5.35124	5.4628	6.02638	5.58789	5.38295	5.72531	6.86155	5.76805	5.3042	5.61965
ACAT1	8.41851	9.237	9.1838	9.6565	8.82056	8.60265	9.63364	7.86658	9.1315	7.5198	8.48853	9.31194	9.29037
ACAT2	8.16306	8.81975	7.72243	8.63807	8.66873	8.67702	8.35006	8.13799	7.76247	7.11604	6.92728	8.72202	7.19207
ACBD3	9.27085	9.2306	9.09899	9.27085	9.4852	9.318	9.44744	8.67252	8.50171	7.33923	8.21975	9.13576	8.24149
ACBD4	5.69557	5.53183	5.77458	5.67137	5.49113	5.42292	5.64469	6.21025	5.67333	5.69506	6.07972	5.9128	6.07821
ACBD5	5.25005	5.31428	5.95586	5.40814	6.12565	5.98021	5.392	5.45908	5.99951	5.36507	5.95082	5.45563	5.84589
ACBD6	7.91893	7.95969	7.85257	7.62784	8.07038	8.74496	7.79983	8.35137	8.13104	7.32108	7.86016	8.2758	7.60588
ACCN1	5.66362	5.53854	5.28891	5.48099	5.42079	5.42112	5.48892	5.64175	5.51362	5.44191	5.27829	5.22856	5.28503
ACCN2	5.35978	5.82453	5.63355	5.92422	6.17203	8.08957	6.1623	6.21857	5.97118	6.28639	5.73939	5.52806	5.81627
ACCN3	6.08359	6.28348	6.5925	6.22865	6.50759	6.84848	6.38598	6.9227	6.42152	6.49864	6.65068	6.32769	5.94893
ACCN4	5.35118	5.47122	5.23239	5.37791	5.54821	5.0978	5.38918	5.391	5.44859	5.4172	5.71768	5.0963	5.8109
ACCN5	5.46341	5.22823	5.29931	5.12626	5.37901	5.23604	5.4894	5.48213	5.47154	5.37965	5.05886	5.3629	5.3237
ACCS	6.52626	6.40331	5.74679	6.16836	5.6972	6.74678	6.42236	6.7615	6.02904	6.87766	5.79935	5.9382	6.35807
ACCSL	5.22874	5.51479	5.48285	5.61841	5.74658	5.49158	5.43433	5.38698	5.5211	5.5415	5.19303	5.53559	5.42644
ACD	8.27981	7.22943	7.39072	8.20715	7.48998	8.59686	7.42703	7.72811	8.47736	7.98809	7.83222	7.59627	7.994
ACE	5.41362	5.51391	5.40264	5.63601	5.27427	5.37669	5.43343	5.41672	5.34842	5.45119	5.31797	5.48123	5.3717
ACE2	6.02519	9.39472	5.52523	6.64542	6.38929	5.72823	6.12657	5.40367	6.132	5.97793	5.50794	5.43087	5.45884
ACER1	5.53059	5.47828	5.42191	5.60769	5.43931	5.40016	5.59578	5.41646	5.3944	5.43801	5.3077	5.4478	5.17218
ACER2	5.35961	5.45573	5.23532	5.45796	5.44403	5.43329	5.70354	5.42763	5.42477	5.35489	5.48051	5.52229	5.56659
ACER3	10.1129	8.00848	7.04809	8.54723	8.52964	9.16045	7.8808	9.40027	8.56927	9.11078	6.90653	8.57025	6.49208
ACHE	5.28622	5.24073	5.43021	5.36079	5.28006	5.54754	5.19553	5.39919	5.28745	5.48533	5.31809	5.32799	5.28087
ACIN1	8.9018	9.11764	8.40662	8.14668	8.35845	8.40994	9.23281	8.74255	8.63	9.78694	8.72661	8.01772	8.7115
ACLY	9.93178	10.3685	9.91933	10.4768	9.51779	10.5469	10.238	10.5516	9.66534	10.4944	9.18911	9.96297	10.1183
ACMSD	6.33708	6.13343	6.05826	5.88967	5.88565	6.18575	5.96223	6.10998	6.12991	6.11936	5.98946	6.31535	6.44416
ACN9	7.65806	7.7478	8.67198	8.66098	8.36906	8.77878	8.14756	8.29795	8.76502	6.08572	8.27525	7.09082	8.02786
ACO1	9.45162	8.87805	9.3113	8.85202	9.58258	9.05694	10.6442	8.3176	9.46249	8.53386	9.27546	9.24149	9.13767
ACO2	6.76449	7.71824	7.6146	7.2038	7.34117	7.60315	7.9588	6.97817	7.96529	7.16787	7.72869	7.17331	7.9786
ACOT1	5.2917	8.05396	6.90785	6.32218	6.33615	5.99236	6.75805	6.38911	6.51496	6.08312	8.21949	8.08324	8.70065
ACOT11	7.29955	5.51234	5.75971	6.28607	6.08753	6.74416	5.72603	5.58625	6.1769	6.60411	5.42639	5.75306	5.45289
ACOT12	5.40083	5.53354	5.40814	5.66097	5.62905	5.48733	5.4229	5.46917	5.47814	5.42599	5.37681	5.41239	5.6069
ACOT13	8.1374	8.64184	9.29482	9.10977	8.86027	8.89756	8.688	8.59747	8.51914	8.61143	8.76994	8.71594	8.59887
ACOT2	6.03174	7.28527	7.16578	6.43605	6.10556	6.17178	6.58546	6.54371	6.28005	5.93233	7.67493	7.02606	8.01871
ACOT4	6.83489	9.41158	6.72081	8.05516	7.31898	6.50337	6.36387	6.02545	7.12716	8.22503	9.27977	8.53003	9.66308
ACOT6	5.28719	5.24033	5.49044	5.36823	5.30248	5.1731	5.29627	5.28377	5.29018	5.16758	5.36853	5.28084	5.3067
ACOT7	8.69369	8.59521	9.35793	9.89093	9.16918	9.75003	8.2623	8.88492	9.71385	9.55071	8.74457	8.72976	8.04576
ACOT8	6.46128	6.32067	6.3288	5.90727	6.67605	6.60755	5.58429	6.25044	6.19396	6.25722	6.34114	6.67893	6.13326
ACOT9	7.23433	7.98093	7.34709	9.15897	7.62489	7.03412	7.11757	7.18021	7.93771	6.56562	6.91646	7.07216	7.50237
ACOX1	7.55259	6.95254	6.50261	7.62883	6.9808	6.44917	6.77072	6.13215	6.33768	5.90811	6.54108	6.60641	6.11212
ACOX2	5.5511	6.54235	6.29213	10.4448	5.78114	6.47714	6.02333	6.05222	6.15845	8.42257	8.04229	11.938	7.86999
ACOX3	8.0155	8.16089	8.97512	8.49543	7.7985	7.37479	7.5586	8.05135	7.61882	7.48034	8.55236	7.51886	8.44657
ACOXL	5.28847	5.19018	5.32577	5.3542	5.28287	5.52955	5.26697	5.17391	5.2006	5.51498	5.25041	5.39544	5.38379
ACP1	9.66161	9.78178	10.8453	10.6773	11.2427	10.4858	9.92862	7.70113	10.968	8.33738	10.6647	10.2118	10.2489
ACP2	7.21251	9.17785	7.81153	7.6344	7.91694	7.68754	8.0215	8.52489	8.18985	7.87633	7.66268	8.61678	8.04236
ACP5	6.68118	7.5067	7.90996	6.55953	6.27729	7.21776	5.85274	6.5388	7.11382	5.97297	6.09689	7.66454	6.65539
ACP6	7.33983	7.63421	6.87264	6.83279	6.90283	7.16331	6.16928	7.76406	7.82877	6.56033	6.66885	7.06928	7.00006
ACPP	5.45084	5.74262	5.38981	5.65386	6.1465	5.61592	5.49623	5.16304	5.38116	5.61825	5.49179	5.4268	5.3598
ACPT	7.28527	6.5153	6.65345	6.38227	6.07025	6.74791	6.62569	6.70935	6.53968	6.74569	6.95989	7.09524	6.82358
ACR	5.46831	5.73361	5.53793	5.73715	5.67645	5.56455	5.36758	5.53653	5.42089	5.45053	5.47818	5.25355	5.54997
ACRBP	6.28696	5.26422	5.59348	5.59035	5.5033	5.41406	5.75097	5.48729	5.44446	5.53143	5.60836	5.49062	5.45697
ACRC	5.55613	6.26434	5.78486	6.1868	6.27664	5.91637	5.72685	5.53176	5.88888	5.98315	5.89692	6.03807	5.88608
ACRV1	5.84301	5.93732	5.68495	5.33767	5.47419	5.70483	5.49826	5.49529	5.80912	5.64459	5.66497	5.58921	5.46094
ACSBG1	5.64604	5.87408	5.38577	6.02705	5.87474	5.53916	5.39868	5.67713	5.38952	5.59956	5.31039	5.51878	5.5403
ACSBG2	5.39783	5.22085	5.45957	5.21709	5.53466	5.49777	5.59485	5.40257	5.20895	5.44365	5.53765	5.57986	5.34903
ACSF3	5.52818	5.55092	5.40314	5.48198	5.40634	5.55409	5.57532	5.84193	5.68914	5.82395	5.26853	5.51362	5.52251
ACSL1	5.31166	7.74196	7.66242	7.54554	7.55122	6.19639	6.94673	6.35805	8.08451	6.02794	6.42319	6.09028	6.77721
ACSL3	8.94899	11.1703	9.18482	9.61104	10.9596	10.6084	10.895	8.46822	9.92165	8.26099	9.56462	9.20465	10.5684
ACSL4	6.88617	6.46565	6.76856	7.15212	6.99582	6.79615	7.92923	5.85968	7.50859	5.93859	6.47277	7.13755	6.64851
ACSL5	7.9387	9.77461	8.14439	7.36244	8.2236	7.62543	7.6694	8.03444	7.37362	8.65987	6.23432	8.20034	7.50301
ACSL6	5.17936	5.31652	5.1724	5.46635	5.36383	5.175	5.04168	5.26512	5.34465	5.33048	5.54425	5.37537	5.49849
ACSM1	5.46935	6.06565	5.16718	5.38981	5.2455	5.3584	5.35891	5.54321	5.1696	5.53916	5.24866	5.33723	5.20716
ACSM2A	5.35427	5.44399	5.34006	5.32103	5.52134	5.49908	5.45596	5.3297	5.32103	5.24977	5.30449	5.41656	5.34878
ACSM2B	5.42084	5.38909	5.11945	5.46995	5.70734	5.36956	5.33679	5.40575	5.5683	5.10348	5.28669	5.17498	5.43864
ACSM3	5.59934	5.88049	5.65047	5.52729	5.97302	6.45682	5.51967	5.33271	5.88083	5.67479	5.6175	5.67806	6.96514
ACSM4	6.40206	5.31029	5.43944	5.42774	5.27822	5.4728	5.48671	5.42069	5.18664	5.48578	5.23477	5.24901	5.35321
ACSM5	5.58351	6.452	5.75218	5.68799	5.38597	5.41298	5.75113	5.70312	5.68975	5.82497	5.38821	5.82411	5.77486
ACSS1	5.77495	7.74743	6.96767	6.03989	6.78005	7.11644	6.80488	8.09414	5.85467	8.36615	7.00595	8.3005	7.31298
ACSS2	9.89606	10.8062	8.29364	9.38387	9.99673	10.7533	10.055	10.4391	9.30907	10.5158	9.36005	9.98647	9.06563
ACSS3	5.2507	5.49431	5.1844	5.51701	5.1295	5.54963	5.36667	5.32041	5.43298	5.38678	5.41983	5.39919	5.5294
ACTA1	6.996	5.45019	8.04278	10.0023	5.47858	6.52064	5.38714	5.80634	6.00986	6.6891	5.90032	5.61559	5.67607
ACTA2	12.555	11.4805	12.7524	13.386	10.651	10.9686	12.5036	12.7524	12.6338	13.3038	13.2279	11.8056	12.0593
ACTB	12.0444	11.7846	13.634	13.2691	12.0343	12.7562	14.432	10.9809	13.3059	11.6191	13.4245	12.7235	13.2198
ACTBL2	5.00251	5.04636	5.30099	5.23352	5.23876	5.03112	5.23056	4.97069	5.511	5.07433	5.3189	5.18114	5.12615
ACTC1	5.3918	7.3562	5.34025	5.19171	5.353	5.1382	5.53012	5.3919	5.45523	5.13265	5.32148	5.59962	5.40116
ACTG1	10.1256	9.10648	12.4614	12.5245	10.3354	11.8352	11.9862	8.5148	11.7806	8.81161	12.5875	11.4743	12.2182
ACTG2	7.2103	9.08346	10.253	10.6952	10.0889	7.25307	9.18357	8.39214	10.8778	12.6076	9.10421	7.25373	7.19069
ACTL6A	7.60534	7.26729	8.30464	8.16637	9.29236	9.43916	8.67062	7.29173	9.1042	6.78103	7.96078	8.38077	7.76841
ACTL6B	5.57039	5.25428	5.58903	5.44467	5.58271	5.09164	5.3953	5.57023	5.21041	5.49169	5.35548	5.53892	5.29678
ACTL7A	5.42183	5.23358	5.37377	5.26315	5.24685	5.57245	5.34159	5.43301	5.10153	5.61981	5.55767	5.50034	5.2028
ACTL7B	5.51201	5.73499	5.56323	5.68958	6.07425	6.13697	5.91871	5.93618	5.86656	5.4176	5.42397	5.54577	5.49559
ACTL8	5.33	5.62646	5.98854	5.33855	6.52372	6.52852	5.38435	5.37607	6.71344	5.33432	5.44547	5.71186	5.91983
ACTL9	5.39882	5.17744	5.29733	5.41218	5.29994	5.17021	5.21609	5.38146	5.47622	5.27715	5.23154	5.10112	5.16281
ACTN1	11.3628	10.7402	11.11	11.4075	9.46597	10.1174	10.7789	12.5465	11.4179	12.1638	10.5626	9.66877	9.88568
ACTN2	6.00336	5.87306	6.20418	5.97323	5.94408	6.29906	6.02425	6.04352	5.81505	6.24901	5.69324	5.66572	5.86892
ACTN3	5.54718	5.31361	5.36472	5.24999	5.39594	5.22905	5.29786	5.26561	5.27854	5.41422	5.35431	5.36353	5.20244
ACTN4	10.3828	9.17312	10.3643	10.0348	10.4619	10.0914	10.3299	10.7872	10.6971	10.9537	9.87751	9.5371	10.7214
ACTR10	7.71404	8.22654	9.63865	8.4347	8.42787	8.00623	7.96434	7.80753	7.99132	6.89001	9.11275	8.75906	8.97402
ACTR1A	9.92358	9.68299	9.40285	9.65102	8.29347	9.06595	8.61124	8.66476	8.87562	9.93468	9.13675	8.52156	9.10918
ACTR1B	7.50632	7.61837	7.24442	7.73842	8.15599	7.56335	7.80936	9.04461	8.37907	7.9924	8.20945	7.64193	7.91582
ACTR2	10.8257	10.3325	10.533	10.3468	10.7544	11.0538	10.7507	10.8979	10.5492	10.0283	9.87024	10.6365	10.2702
ACTR3	5.56537	6.41479	7.35445	7.73165	8.32306	7.40045	7.68716	6.53108	7.30804	5.87292	6.70487	7.38332	6.43649
ACTR3B	8.38213	5.63465	7.92567	6.78248	8.15114	8.1488	8.96697	5.76995	8.08771	5.55389	6.25526	5.54198	5.60138
ACTR3BP5	5.35517	5.2889	5.5029	5.302	5.34862	5.39576	5.54655	5.38025	5.2785	5.23349	5.50261	5.27896	5.38744
ACTR5	7.26043	7.9853	6.78976	7.02016	7.12084	7.7493	6.82901	7.93239	7.10832	7.52147	6.75507	7.42619	7.97295
ACTR6	8.15873	8.36612	7.27057	8.06766	7.91946	8.21024	8.16269	8.05729	6.8946	7.81975	7.76975	7.84492	7.8662
ACTR8	5.4997	5.78396	6.15508	5.69523	6.42214	6.19613	6.05179	5.86822	5.95252	5.64266	6.36339	6.18669	6.58911
ACTRT1	7.10488	6.36279	6.04304	6.05687	5.55745	5.95156	6.13542	6.25091	6.00703	6.07298	6.6069	6.30449	6.55322
ACTRT2	5.45842	5.58106	5.40521	5.33448	5.50912	5.23105	5.04872	5.36003	5.35187	5.14547	5.14672	5.50594	5.23347
ACVR1	8.87127	7.87806	8.52398	9.36529	8.70525	7.51374	8.47613	7.64635	8.77685	8.23016	8.00619	8.05095	8.04854
ACVR1B	9.17572	8.98472	8.04447	7.98251	7.97384	9.18992	7.9777	7.6541	8.04108	9.46378	9.45009	9.60901	9.50982
ACVR1C	5.26681	5.11195	5.36559	5.30157	5.48748	5.0963	5.38336	5.40794	5.4804	5.2955	5.41854	5.17659	5.28651
ACVR2A	7.43298	6.21803	6.54235	6.50093	6.62997	6.94542	6.44218	6.47387	6.51031	6.60495	6.58915	6.35586	6.57277
ACVR2B	5.48077	5.35226	5.46493	5.38966	5.56219	5.19679	5.4033	6.42688	5.65505	6.07165	5.74814	5.37734	5.44832
ACVRL1	5.91438	6.04992	6.34725	6.5987	5.63444	5.70739	6.41071	6.34221	6.15559	6.76813	6.00907	6.3609	6.32195
ACY1	8.21873	7.53061	7.36424	8.23568	7.60975	7.99132	7.75511	7.84478	7.54884	8.03117	9.27566	8.39609	8.67956
ACY3	5.41857	7.33966	5.64437	5.53974	5.99361	5.09582	5.51289	5.30977	5.55236	5.72292	5.22175	5.39884	5.34761
ACYP1	7.81521	8.09822	7.80907	7.82456	8.10572	8.37972	7.81921	8.25048	7.75897	8.51	8.48951	8.03291	8.38331
ACYP2	7.61934	7.68506	7.64196	7.53621	8.26223	8.9079	8.04945	7.52402	8.49422	6.38447	8.27669	7.83847	7.24844
ADA	7.89864	8.64776	8.35466	7.69676	8.17481	7.95377	8.23242	8.28548	8.28986	7.89812	6.59233	8.05112	6.95993
ADAD1	5.34586	5.26057	5.0558	5.38267	5.35162	5.2711	5.33394	5.1519	5.14757	5.1524	5.1816	5.547	5.37739
ADAD2	5.29009	5.45937	5.10219	5.48599	5.6027	5.17471	5.37623	5.24334	5.37833	5.49218	5.49938	5.23868	5.35903
ADAL	5.51721	5.92646	5.42512	6.22757	5.59544	5.60839	5.57116	5.68599	5.77458	5.80551	5.59534	5.55557	6.0872
ADAM10	5.58271	6.34191	6.77669	6.67094	6.85	6.4011	6.66613	6.25629	7.25391	5.67837	6.58491	6.69112	5.84679
ADAM11	5.30189	5.39267	5.1612	5.24288	5.45572	5.22418	5.483	5.4321	5.34325	5.44861	5.61461	5.29775	5.69251
ADAM12	5.50443	5.61789	5.51882	5.8579	5.36782	5.75757	5.60248	5.78904	5.79273	5.41084	6.24077	5.79854	6.25791
ADAM15	11.4579	13.1668	11.4089	11.8203	11.6463	12.0777	12.271	12.5293	12.4318	12.26	10.5135	11.3741	9.91076
ADAM17	6.04737	6.06148	7.0116	6.58252	6.59732	6.98565	6.11864	5.96571	6.65488	5.72718	6.04161	6.31998	6.26068
ADAM18	5.35534	5.14653	5.48477	5.54976	5.34021	5.67284	5.2964	5.47733	5.49503	5.56877	5.22937	5.39809	5.16659
ADAM19	7.89124	8.69834	8.58073	8.80013	7.5535	6.32276	8.36397	9.14833	8.94545	9.22952	6.48113	8.51922	7.73159
ADAM2	5.55078	5.18107	5.56736	5.39139	5.50311	5.34235	5.41017	5.48341	5.43521	5.12323	5.35899	5.51366	5.3237
ADAM20	5.5267	5.13312	5.14149	5.30277	5.37081	5.21443	5.15391	5.13748	5.4101	5.35566	5.36485	5.50084	5.1911
ADAM21	5.80871	5.67896	5.54348	5.84192	5.48753	5.58456	5.58576	5.83161	5.62746	5.55032	5.56182	5.57117	5.19656
ADAM22	5.27696	5.39744	5.3166	5.53965	5.55575	5.19935	5.35354	5.10153	5.35046	5.18394	5.71836	5.33379	5.61948
ADAM23	5.7893	5.45346	5.81606	5.78036	5.29247	5.47179	5.31021	5.56015	5.4569	5.47636	5.41585	5.76255	5.52366
ADAM28	5.26612	5.53428	5.53057	5.27158	5.43873	5.35278	5.21944	5.29947	5.62343	5.54423	5.25528	5.88737	5.438
ADAM29	5.40868	5.64641	5.56521	5.32497	5.28421	5.47965	5.66062	5.51107	5.30447	5.50955	5.30265	5.67493	5.46881
ADAM30	5.65663	5.13481	5.17878	5.36103	5.3239	5.36214	5.23956	5.3629	5.31154	5.41686	5.40644	5.34968	5.1767
ADAM32	6.963	5.53319	6.27407	5.63859	6.56219	6.56691	5.48409	6.99041	6.15301	5.38945	5.65916	5.74801	5.65869
ADAM33	5.36224	5.4571	5.46507	5.40415	5.61783	5.46203	5.52121	5.36892	5.60943	5.67504	5.71601	5.69376	5.56302
ADAM6	5.32988	5.73946	5.36197	5.61452	5.77144	5.29461	5.21952	5.55627	5.54658	5.25745	5.24668	5.43454	5.77915
ADAM7	5.58064	6.32071	6.05387	5.58701	6.04647	5.50789	5.62233	5.75627	5.84581	6.0599	5.60777	6.54516	6.44336
ADAM8	6.51998	6.7274	6.53132	6.09124	6.36145	6.13141	6.6331	6.95978	6.91448	7.37002	5.85679	6.5813	5.81223
ADAM9	6.55551	6.31397	7.20691	8.80737	6.6154	6.87806	6.54799	6.44917	6.71724	5.9356	7.28009	6.7553	6.86778
ADAMDEC1	6.1129	7.34861	7.6531	5.95508	7.2358	5.60906	6.67236	8.06249	7.03917	6.86306	5.59762	8.72931	7.43868
ADAMTS1	7.47176	5.95015	6.2459	6.44405	6.39804	6.77707	6.77597	5.43456	6.90707	6.12811	6.33667	6.18035	6.12353
ADAMTS10	5.44991	5.38079	5.42753	5.44012	5.41118	5.28188	5.22967	5.55343	5.59562	5.43143	5.45291	5.60154	5.43076
ADAMTS12	5.24029	5.3827	5.33952	5.25045	5.41487	5.35684	5.28503	5.03734	5.44493	5.22298	5.33242	5.17806	5.25316
ADAMTS13	5.12244	5.3166	5.37321	5.36933	5.62883	5.302	5.66601	5.1931	5.44468	5.30457	5.5334	5.33281	5.52209
ADAMTS14	4.86413	5.34403	5.41255	5.37516	5.68356	5.44723	5.32694	5.53087	5.57832	5.42099	5.44669	5.45041	5.41925
ADAMTS15	5.25301	5.30198	5.21556	5.27568	5.34622	5.45842	5.49165	5.4347	5.40876	5.48658	5.59352	5.49101	5.84831
ADAMTS16	5.50498	5.57084	5.61125	5.39076	5.50171	5.29835	5.36699	5.4769	5.5177	5.47877	5.37501	5.42224	5.43122
ADAMTS17	5.47877	5.63608	5.39039	5.58706	5.72927	5.401	5.46858	5.45198	5.60629	5.42163	5.49315	5.4948	5.62857
ADAMTS18	5.37462	5.3197	5.67251	5.4777	5.57039	5.55088	5.40408	5.2972	5.49682	5.4178	5.75032	5.24205	5.77841
ADAMTS2	5.43685	5.60851	5.60912	5.90184	5.51842	5.5175	5.80838	5.78654	6.32899	5.98252	5.95096	5.68142	5.68654
ADAMTS20	5.5431	5.32075	5.14372	5.33383	5.39324	5.3263	5.48542	5.29801	5.31659	5.45591	5.62721	5.32409	5.68325
ADAMTS3	5.60833	5.47089	5.41699	4.99423	5.5913	5.25173	5.40487	5.34511	5.4394	5.12869	5.33397	5.30836	5.05453
ADAMTS5	6.24171	5.44957	5.34119	5.37632	5.42512	5.20588	5.69486	5.37492	5.82853	5.30392	5.56134	5.19412	5.32942
ADAMTS6	5.43136	5.6474	5.43591	5.40637	5.42529	5.5971	5.72675	5.7531	5.57149	5.95787	5.41752	5.58276	5.8415
ADAMTS7	5.18751	5.48668	5.61749	5.25481	5.14494	5.44379	5.56325	5.56535	5.79909	5.75594	5.29725	5.26152	5.42465
ADAMTS8	5.20663	7.74999	5.27974	5.06419	5.70625	5.24862	5.44955	5.30981	5.63105	6.316	6.1007	5.76131	5.79586
ADAMTS9	8.38489	6.90515	6.9784	6.13266	7.87336	6.97122	7.82175	6.31366	7.63613	8.13684	6.10851	6.26007	6.26711
ADAMTSL1	5.24543	5.91254	5.47488	5.47379	5.69118	5.3944	5.2939	5.34901	5.30787	5.33861	5.42907	5.7254	5.44939
ADAMTSL2	6.85652	6.57029	6.71614	6.8623	5.97139	6.08955	7.04714	6.58868	6.55785	7.58802	6.56497	6.29723	7.53464
ADAMTSL3	5.39217	6.46066	5.40611	5.55842	5.30053	5.54527	5.69464	5.60194	5.74432	5.28895	5.59222	5.52169	5.60255
ADAMTSL4	5.28234	5.81708	6.25771	5.51274	5.56087	5.46256	5.85151	6.26947	5.97444	6.034	5.47692	5.7206	5.91505
ADAMTSL5	5.36765	5.33098	5.51272	5.46732	5.55392	5.43039	5.64751	5.8694	5.60056	6.07233	6.06138	5.568	5.53676
ADAP1	9.20477	8.11257	8.16912	9.48717	7.25932	6.64096	7.32547	8.44819	9.02219	9.02262	9.36794	9.17258	7.71129
ADAP2	7.46083	8.44207	8.77449	7.85932	7.17119	7.04037	7.94319	8.79297	7.74096	8.10514	7.39989	8.4846	7.92664
ADAR	9.86803	10.1802	10.1334	9.57328	10.8101	10.5069	10.8775	10.8534	9.98755	9.47379	8.77184	10.1332	9.10695
ADARB1	8.00956	8.69305	8.84541	8.38422	7.90504	8.31132	8.53952	10.4871	9.03804	9.30252	8.60143	7.96626	8.1408
ADARB2-AS1	5.29285	5.29107	5.38755	5.18103	5.59552	5.39337	5.34488	5.48589	5.6076	5.45104	5.53075	5.32425	5.53912
ADAT2	5.80288	5.42683	5.6134	5.59951	5.64697	5.7901	5.7557	5.73792	5.33609	5.72572	5.42744	5.51007	5.36257
ADC	6.18894	6.12136	6.19692	6.34959	6.06291	6.1385	5.71143	7.03188	5.93289	6.90208	6.6114	6.47222	6.60037
ADCK1	6.5925	7.97433	6.77892	6.91488	6.82221	6.88386	6.832	7.42935	6.74352	7.27476	6.74625	6.71454	7.22954
ADCK2	8.72688	9.08442	9.00644	9.45284	8.68226	7.87386	8.62777	9.05597	8.82302	8.85364	8.53992	8.38776	8.81954
ADCK3	8.16604	9.3872	8.02612	8.20206	9.28396	10.6311	9.21307	9.15539	8.0822	8.62707	8.21894	8.21652	7.89956
ADCK4	7.06003	6.97761	6.3049	6.80447	7.20172	6.86685	6.26056	7.14184	6.32488	6.65277	7.16702	6.42153	6.57773
ADCK5	6.79209	7.06456	6.35595	6.3663	6.90437	5.95488	6.86667	7.60108	6.70426	7.67613	6.98015	6.51674	6.57664
ADCY1	6.258	5.27639	5.93367	5.5331	5.32402	5.47523	6.17843	5.94955	5.53644	5.7005	7.45001	8.65342	5.83718
ADCY10	5.30202	5.33022	5.45756	5.39311	5.52447	5.35636	5.37931	5.41479	5.5228	5.69065	5.49066	5.18281	5.3321
ADCY2	5.68753	6.15232	6.06064	6.01342	6.09002	6.14747	5.64663	5.70294	6.20753	5.66716	5.99425	5.88614	6.06037
ADCY3	8.06136	9.92165	9.2157	9.14236	9.90449	10.3653	9.85092	10.0988	9.11477	9.67648	9.14327	9.42945	8.87148
ADCY4	6.14504	6.85045	6.43574	7.12458	5.58643	5.92673	6.97822	6.71698	6.28106	8.81177	6.73328	6.37847	7.56494
ADCY5	5.30929	5.35584	5.22259	5.94252	5.33839	5.34271	5.16177	5.23018	5.12789	5.80607	5.04691	5.69764	5.28443
ADCY6	8.68534	7.35577	6.55584	7.15654	7.7449	6.82298	8.01482	7.60494	7.69483	8.16604	7.6112	7.985	7.49376
ADCY7	5.46083	6.46435	6.5913	6.14119	6.64449	6.42825	6.55704	6.10482	6.79911	5.94922	6.14175	6.26214	6.06249
ADCY8	5.29221	5.35545	5.24509	5.40578	5.1556	5.52489	5.09348	5.24773	5.22285	5.26607	5.26679	5.36502	5.01117
ADCY9	6.12213	6.12289	6.41679	6.21749	6.46163	6.07025	6.39485	6.48292	6.20635	6.44436	7.69619	7.10451	7.52034
ADCYAP1	5.44552	5.56116	5.9798	5.63671	5.84551	5.94447	5.83765	6.67979	5.90291	6.11488	6.31619	5.55844	5.9802
ADCYAP1R1	5.76593	5.38744	5.12789	5.44987	5.3393	5.35268	5.16388	5.29818	5.20558	5.4013	5.58732	5.23148	5.70321
ADD1	10.7421	10.4672	10.293	10.6248	9.92344	9.89273	10.0406	10.3678	10.4391	11.3753	10.7877	10.3453	11.115
ADD2	5.88628	5.17017	5.24416	5.19768	5.29269	5.49573	5.26812	5.47888	5.49065	5.17218	5.74798	5.34591	5.56538
ADD3	7.44261	7.54457	6.15147	7.5719	6.5039	6.99841	7.01889	5.47781	6.71146	6.4781	5.3126	6.27926	5.58772
ADH1A	5.37056	6.21474	6.94534	5.76074	5.32524	6.29402	5.62832	5.49342	5.68778	5.88583	7.32318	7.4704	7.79696
ADH1C	5.45249	5.64732	5.43431	5.35665	5.09776	5.36507	5.49784	5.33278	4.71294	5.51455	6.38959	5.60148	5.57732
ADH4	5.33641	5.44431	5.40573	5.25142	5.3327	5.24758	5.36132	5.35224	5.44162	5.36117	5.29617	5.56813	5.29618
ADH5	5.2306	5.86712	5.99769	6.16585	5.61999	6.11444	5.50311	5.30667	6.00835	5.18485	6.59233	5.72913	6.26091
ADH6	5.3849	5.50849	5.38624	5.44737	5.4844	5.52134	5.41836	5.4175	5.37329	5.45433	5.43744	5.26679	5.54535
ADH7	5.51601	5.37216	5.43177	5.15933	5.23802	5.19485	5.30775	5.26664	5.29055	5.32727	5.14378	5.38784	5.20998
ADHFE1	6.41429	7.40716	6.48581	5.58771	6.13977	5.68304	6.81312	7.36604	6.66199	8.32263	7.64422	6.1437	7.46235
ADI1	5.25279	5.48385	5.48444	5.63913	6.3885	5.66967	5.29385	5.43072	5.59767	5.18467	5.21962	5.61891	5.28396
ADIG	5.82027	5.73957	5.4956	5.71135	5.78811	5.59956	5.5115	5.37766	5.42243	5.53987	5.75286	5.50683	5.48677
ADIPOR1	8.74439	9.08682	7.93886	8.42666	9.06119	9.51237	8.91792	7.79916	8.44959	7.70543	8.70993	9.35606	8.25544
ADIPOR2	9.1503	9.33226	9.62468	9.37919	9.57994	9.39552	9.84149	9.21466	9.68953	9.1365	10.411	9.82597	9.80475
ADK	9.19709	9.56664	8.57218	9.26005	8.23384	8.91224	7.42706	8.65376	8.97384	8.33605	8.79149	8.33912	7.82658
ADM	8.66404	9.2489	9.8764	8.85437	8.54812	10.6244	9.80084	8.37154	10.0957	7.0245	6.68307	7.51942	6.67257
ADNP	7.18931	6.92703	7.85566	7.82974	8.47159	8.16365	8.20287	7.09442	8.18541	6.68693	7.638	7.11032	8.13584
ADNP2	7.96457	7.44079	7.83027	7.86943	8.56387	8.11634	8.10497	7.54149	7.44552	6.87707	7.96063	7.51042	8.13965
ADO	8.35719	7.75596	8.16543	7.89337	8.06595	7.82819	7.7862	8.19547	7.71108	7.61307	7.8568	7.30569	8.07206
ADORA1	6.21831	6.11734	6.93173	6.54235	7.34683	10.0534	10.5118	6.64111	7.47726	7.81831	9.33926	8.04644	6.20766
ADORA2A	6.91684	7.28137	6.63379	7.01564	6.05363	6.6681	6.64557	7.10775	6.47843	8.01339	8.40546	6.91055	6.2312
ADORA2B	5.62374	5.53065	7.7359	6.15223	5.98896	6.40175	6.15552	6.53465	6.40459	5.99993	5.66573	5.95526	5.58474
ADORA3	7.0592	7.3629	6.77707	6.77556	5.96612	6.70316	6.35648	7.58853	6.13393	5.69083	5.38293	6.81577	5.80173
ADPGK	8.52468	8.66873	8.23877	7.61787	8.09878	7.6298	8.23623	8.73701	7.91785	8.58937	7.61005	8.28687	8.44629
ADPRH	5.32451	6.09772	5.94721	6.10357	6.0365	5.72272	5.65989	5.64118	5.83594	5.53921	5.76515	5.93659	5.84972
ADPRHL1	6.43476	5.99902	5.89846	6.89393	6.94731	7.30855	6.24005	6.84075	6.2471	6.47406	6.44383	7.04704	6.21667
ADPRHL2	7.32902	8.29301	8.26712	7.17327	8.19309	7.37226	7.59589	7.6473	7.22604	7.28658	7.26864	6.91677	7.04623
ADRA1A	5.27047	5.62994	5.21685	5.58391	5.92053	5.35514	5.26278	5.20435	5.56649	5.25744	5.52231	5.32081	5.52986
ADRA1B	5.78174	5.32364	5.74637	5.76792	5.29237	5.57467	6.03687	6.01665	5.62589	6.26035	5.7958	5.70402	5.54857
ADRA1D	5.62925	6.24817	5.78628	5.74723	5.89632	5.84798	5.65919	6.24704	5.5361	5.72499	5.83476	5.9836	5.73328
ADRA2A	5.88949	6.43067	5.55442	5.98545	5.69893	5.47452	5.63165	5.51076	5.63253	5.5834	7.75272	6.20028	5.95837
ADRA2B	5.70911	6.19321	5.74746	6.07737	6.06672	5.84783	5.60222	5.8886	5.85211	5.63485	5.93011	5.99238	6.02041
ADRA2C	5.68271	5.66426	5.60487	5.81895	5.81491	5.77759	5.54685	5.92402	5.38805	5.57474	5.73724	6.03482	5.60658
ADRB1	5.9605	5.30824	5.03507	5.2671	5.41127	5.16801	5.20946	5.18736	5.40083	5.35198	5.38641	5.33411	5.20941
ADRB2	6.69497	8.19862	6.15618	6.04309	5.49895	5.83558	5.84613	6.19682	5.69863	6.75087	6.87507	6.73701	6.54767
ADRB3	5.29687	5.53398	5.35989	5.77009	5.68304	5.33927	5.49623	5.21847	5.43791	5.50105	5.40743	5.47188	5.5768
ADRBK2	5.22245	5.52266	5.3408	5.1059	5.28181	5.72061	5.39081	5.39091	5.61884	5.39462	5.54441	5.54595	5.3255
ADRM1	8.53225	8.88849	8.23484	7.92133	8.50362	8.92725	9.08034	8.96346	8.19238	8.91792	8.0556	8.2415	8.84265
ADSL	9.61381	10.2507	10.6116	9.88779	9.7854	10.5792	10.3328	10.1314	10.5158	10.117	9.92487	9.59952	9.61584
ADSS	6.14856	6.46431	7.48163	7.7851	7.83998	7.89644	7.7812	5.84668	7.17917	5.56852	6.89866	7.85726	6.68014
ADSSL1	6.55618	7.69099	7.21329	6.85342	6.02638	5.83274	7.85303	6.4597	6.49336	7.22473	6.94595	6.45782	6.59381
AEBP1	9.48262	8.36679	9.53376	11.1651	8.01393	7.75543	9.38015	9.27856	10.6544	10.8216	10.1114	9.24232	9.56954
AEBP2	7.17411	6.52392	6.40738	6.2358	7.50725	7.08049	6.56597	6.1694	6.50194	6.33017	6.35816	6.59457	6.40558
AEN	7.26743	7.72195	7.77411	7.54696	8.03334	7.20606	8.53447	8.58864	7.73393	8.65153	7.64059	7.81509	7.53391
AES	7.68567	8.40841	8.81709	8.73747	8.55544	8.44967	9.65838	8.69264	9.2399	9.35941	9.83253	9.31976	9.37207
AFAP1	7.99402	6.56762	7.30218	7.4954	7.12642	6.99416	6.96621	7.64564	7.28471	8.21209	7.49687	6.74806	7.26747
AFAP1L2	6.56655	7.19829	6.77968	6.84579	5.68262	6.34931	7.58303	7.04365	6.36449	8.47367	6.64219	6.72954	7.47609
AFARP1	5.5612	5.40574	5.3017	5.35504	5.30419	5.14937	5.27113	5.34324	5.4084	5.34169	5.32602	5.36266	5.60008
AFF1	6.47398	6.79706	6.86939	6.79275	6.70194	6.41395	6.74551	6.06206	6.41634	6.56791	6.41407	6.54884	6.94867
AFF2	5.7726	5.64533	5.41141	5.47658	5.65318	5.28387	5.78241	5.48048	5.46852	5.36132	5.51608	5.41534	5.37187
AFF3	5.50191	6.43924	5.83003	7.21201	5.36328	5.53078	6.00339	5.92496	5.57449	6.16782	9.99178	7.94635	9.30049
AFF4	5.67779	6.48451	6.86842	6.44531	6.81576	6.47553	6.24703	5.61223	5.99993	5.75898	6.22435	6.79341	6.78687
AFG3L1	6.57758	6.82676	7.07866	7.03717	7.09774	8.17971	7.85936	7.49588	7.17946	8.01318	6.99948	6.89762	7.74267
AFG3L1P	5.47945	5.36315	5.44803	5.63602	5.62433	5.52289	5.40274	5.20917	5.40142	5.46801	5.6001	5.27217	5.14802
AFG3L2	8.81476	9.8169	10.7312	9.10787	9.4688	9.47638	9.79628	10.0846	9.57058	8.59747	8.94989	8.67015	8.745
AFM	5.22561	5.43089	5.15351	5.20527	4.93258	5.09771	5.17142	5.0558	5.15833	7.42981	5.05578	5.07846	4.98969
AFMID	6.75927	8.43059	7.09524	7.62356	6.62648	7.89864	5.99978	6.52728	6.98721	6.61955	7.21798	7.73492	7.34465
AFP	5.22037	6.00037	5.24096	5.82599	5.47527	5.41774	5.35872	4.82825	5.48992	6.90091	5.39457	5.72975	5.48752
AFTPH	7.59285	6.70174	6.31132	6.34667	7.197	7.19358	6.9838	6.57911	6.49175	6.78041	7.5039	6.39266	7.22958
AGA	7.22047	7.63855	8.06983	8.29996	7.37895	8.71616	7.93679	7.08377	7.39811	7.33078	8.48727	8.16561	8.15407
AGAP1	8.85625	7.91552	8.16281	7.86022	8.26014	8.4891	7.2387	8.3668	8.40544	7.63571	8.89483	8.30753	7.67663
AGAP2	5.49052	5.52321	5.4804	5.42193	5.19556	5.13586	5.43162	5.36566	5.22272	5.53359	5.3385	5.53536	5.63156
AGAP3	8.24186	7.90504	8.6078	7.97652	8.82464	7.95269	8.27188	8.53942	7.78702	8.8329	8.36008	7.31968	7.89818
AGAP4	6.01174	6.09711	5.94494	5.86102	5.74725	6.22781	5.84251	6.5088	5.81377	6.52105	5.79765	5.56815	5.79491
AGAP6	9.65096	9.48655	8.86652	8.8836	7.7977	9.43248	8.87882	10.3646	8.95928	10.4712	9.24944	8.36851	9.2074
AGAP7	5.6652	5.36761	5.61712	5.8449	5.70684	5.88643	5.68228	5.92274	5.70149	5.61416	5.61082	5.72317	6.00835
AGBL1	5.39776	5.22193	5.11311	5.45835	5.36841	5.4377	5.52286	5.28878	5.2199	5.10797	5.17999	5.40957	5.16797
AGBL2	5.24807	5.39176	5.43917	5.46595	5.3216	5.35303	5.23918	5.29026	5.3464	5.58684	5.45259	5.62309	5.53426
AGBL4	5.60906	5.30391	5.31876	5.45884	5.26214	5.37509	5.15601	6.17055	5.32183	5.40905	5.33852	5.21764	5.3036
AGBL5	8.83944	7.93817	7.09032	6.92507	9.13749	9.24648	7.73722	9.24124	8.81559	8.29047	7.93008	6.69062	7.33874
AGER	5.19523	5.31648	5.48491	5.3117	5.61088	5.61904	5.66334	5.06384	5.56962	5.54668	5.70736	5.5942	5.58437
AGFG1	7.31579	6.37826	6.74167	6.62371	7.03592	7.07229	6.11048	7.08295	7.3264	6.81055	6.50653	6.81918	6.6556
AGFG2	5.51346	6.35625	5.68364	6.07142	5.90433	5.93386	5.66479	5.67022	5.80856	5.55684	5.84286	6.00225	5.97299
AGGF1	7.28332	7.70066	7.10475	7.74184	7.30814	7.17715	7.15916	7.47485	6.81555	7.16051	7.70277	8.01432	7.63339
AGL	8.37726	7.59614	8.73126	11.2124	9.08358	7.96515	8.70281	8.63563	8.12817	8.02411	9.67055	7.70996	8.55832
AGMAT	5.99993	6.04464	5.95547	5.59886	5.74343	5.83903	5.67934	5.60599	5.65641	5.76496	5.19545	5.93334	5.48001
AGMO	5.5855	5.48773	5.24955	5.38744	5.62865	5.43784	5.45734	5.20603	5.04313	5.44737	5.4372	5.43378	5.54525
AGPAT1	8.38234	7.65896	7.04406	7.40716	8.06983	7.76951	7.87358	7.5493	7.19829	7.38163	7.78742	7.98066	7.25178
AGPAT2	6.97973	8.17796	7.75509	7.69428	8.5912	6.98111	7.43158	7.27027	7.06748	8.44236	7.07313	6.54508	7.58998
AGPAT3	5.91142	7.32774	6.54571	6.51264	6.17363	6.22757	6.07515	6.40865	6.11886	5.86772	6.30975	6.66817	6.33889
AGPAT4	6.93094	6.84867	6.53755	6.78651	6.40102	6.94538	6.52047	6.99706	6.69803	6.75762	5.98898	5.99802	5.98494
AGPAT5	6.60389	6.43385	6.4231	6.13318	6.00855	7.50031	6.76039	5.89789	6.98281	5.20835	6.17958	6.15571	6.3167
AGPAT6	5.48618	5.94125	5.35743	6.15704	6.20292	5.76479	5.91814	5.38797	5.49548	5.91737	6.18903	5.92734	5.9132
AGPAT9	6.56402	6.18889	6.72429	6.64451	5.88959	5.91158	6.66962	7.26049	6.78238	7.25714	5.96919	5.97404	6.15993
AGPS	7.09484	6.75558	8.24247	7.60448	8.24126	6.90171	8.17578	7.41348	7.89285	6.49699	6.31841	7.14251	6.43129
AGR2	5.2845	6.92626	5.48992	8.89336	5.70502	5.97795	5.50509	5.38349	5.29273	7.01762	6.76513	8.84863	10.7368
AGR3	5.74566	5.55217	6.65982	9.41434	5.64726	5.47455	5.45914	5.7509	5.42326	8.98207	10.91	10.6894	9.9081
AGRN	10.0493	7.97609	8.35001	8.83177	8.16474	7.89734	8.33698	8.91524	8.45801	9.5488	8.04259	7.36879	8.2569
AGRP	5.37055	5.89783	5.44106	5.21279	5.42557	5.41524	5.57465	5.40664	5.44776	5.30909	5.58773	5.53002	5.3205
AGT	5.5102	6.61291	5.74532	6.05456	5.63615	6.30956	5.95064	5.47571	6.21776	5.47189	5.34668	6.8494	5.21784
AGTPBP1	7.33344	7.02827	7.57753	7.24315	8.78813	8.53942	7.01314	7.65699	8.15956	7.25091	6.73916	6.88288	6.70759
AGTR1	5.30441	5.31565	5.63458	5.8238	5.4096	5.29035	5.34574	5.64387	5.70979	5.50322	5.8594	5.46014	5.84887
AGTR2	5.28655	5.66468	5.66934	5.4531	5.54404	5.53893	5.47159	5.69013	5.6076	5.46601	5.72634	5.68154	5.39074
AGTRAP	7.49384	7.76147	7.45627	7.55122	7.16112	7.60832	7.24215	7.78291	6.90054	7.25347	8.17856	7.5979	7.86707
AGXT	5.30828	5.43668	5.46759	5.57806	5.21805	5.40408	5.31718	5.38631	5.63166	6.03468	5.52825	6.01902	5.41397
AGXT2L1	5.94936	5.45422	5.47941	5.81167	5.81066	5.59864	6.41886	5.63214	5.49181	5.97857	5.50635	5.47239	5.61628
AGXT2L2	6.0184	7.39013	7.43026	6.73764	6.92548	6.12364	6.61509	7.11562	6.71074	8.07539	7.04139	6.9562	7.37432
AHCTF1	8.64144	8.16363	7.93036	8.59265	8.36326	9.89108	8.80575	7.97273	7.56427	7.98507	7.94203	8.07692	7.83738
AHCY	9.62809	10.9728	9.98941	9.48528	10.3069	11.1999	9.65008	7.83408	9.89594	8.55878	10.2959	10.0953	9.25563
AHCYL1	10.4448	10.8216	9.50159	10.0419	10.5484	9.83961	10.1892	11.0133	10.2283	10.6918	10.3962	9.65759	9.94526
AHCYL2	8.02057	6.73542	6.45363	6.35536	6.97442	6.72128	7.56169	6.714	7.31361	6.7823	6.82647	6.33418	7.96236
AHDC1	9.20643	6.13418	6.35837	6.87308	5.79421	6.3081	6.92432	7.31313	7.16952	8.26223	6.08749	5.72322	5.863
AHI1	7.95269	7.17875	6.87461	7.61642	7.42472	8.32518	7.20758	8.3069	7.02947	8.34433	7.13973	8.22611	7.50311
AHNAK	11.3884	9.92512	10.8534	10.6988	9.89273	8.27998	9.79572	10.899	11.0644	11.0362	11.3472	10.9622	12.3551
AHNAK2	7.57567	6.5039	9.45038	8.22955	6.99841	6.61746	6.10833	8.64105	8.85202	8.93924	8.35773	6.53042	7.11997
AHR	6.6429	6.22893	8.04836	6.31397	5.98981	6.09482	6.26675	6.95055	7.2479	5.97505	6.12198	6.56006	6.34635
AHRR	5.36862	5.34569	5.0036	5.3255	5.45279	5.38564	5.25748	5.11224	5.20399	5.38447	5.49844	5.37939	5.55947
AHSA1	8.3836	9.20745	8.8772	9.12065	9.12552	8.58363	8.55536	9.08155	8.93391	8.55352	8.44221	8.4548	8.17116
AHSA2	7.01886	6.60664	6.55311	7.11184	7.08133	7.10937	7.33089	9.1128	7.11562	7.6531	7.70496	7.50377	7.07269
AHSG	5.2975	5.60199	5.6399	5.67455	5.86146	5.27163	5.16698	5.49579	5.37414	5.3131	5.4081	5.50609	5.18952
AHSP	5.44371	5.47249	5.35689	5.63733	5.56283	5.51689	5.44633	5.59376	5.57676	5.65656	5.45235	5.50398	5.69724
AICDA	5.07078	5.1893	5.28634	5.19391	5.31325	5.35198	5.29323	5.35863	5.267	5.41959	4.77959	5.41462	5.19897
AIDA	5.4427	5.8537	6.9877	6.74938	6.63432	6.83079	6.44304	5.37143	6.50919	5.27079	6.94983	6.94055	6.81475
AIF1	7.26698	7.79827	8.26526	7.04201	7.13132	6.64925	7.42955	7.81469	6.92663	6.77482	7.69851	9.06061	8.28918
AIF1L	7.08743	6.95414	8.0057	7.31133	8.48185	9.53499	9.74476	6.62405	7.66923	7.38254	5.92583	6.23182	6.98043
AIFM1	8.93506	9.81293	9.67416	9.25328	9.26898	9.02111	9.33552	8.97133	9.11516	9.61253	8.9667	9.28658	9.01338
AIFM2	6.51229	5.9796	5.93252	5.93483	5.65512	6.24227	5.64705	6.12939	6.13595	5.98212	6.28608	5.68062	6.09143
AIFM3	5.35643	5.62038	5.56962	5.64366	5.66951	5.61181	5.7352	5.32521	5.6504	5.72697	5.95424	5.70359	5.71044
AIG1	7.44711	7.3638	7.53991	9.01744	7.93762	7.25697	7.67026	7.46864	7.07188	7.8828	7.44604	8.42948	7.58183
AIM1	5.8516	6.21115	5.84664	6.58772	6.12183	6.01162	6.38482	5.93602	6.59469	6.44266	6.03221	6.07451	5.84961
AIM1L	5.55039	5.22622	5.27065	5.31945	5.45915	5.95375	5.77796	5.3747	6.57135	5.60011	5.36484	5.42287	5.53874
AIM2	6.20927	7.3812	6.58527	6.09663	6.31331	5.12378	6.61363	8.26982	6.20876	7.72235	5.66667	7.7938	6.72086
AIMP1	5.11576	5.29606	5.14626	5.27747	5.37302	5.10838	5.22408	5.37316	5.30731	5.47028	5.34761	5.14955	5.46434
AIMP2	9.50165	10.5896	10.1766	9.64669	9.92325	9.6435	10.0056	9.36449	10.2005	7.76889	9.79435	9.53903	9.35547
AIP	9.43935	9.15434	9.00554	8.56278	8.74172	9.21674	8.79982	9.74716	9.03143	9.21161	8.42075	8.86845	8.47849
AIPL1	5.39933	5.2426	5.29695	5.24994	5.385	5.51152	5.28173	5.55259	5.25724	5.42683	5.46315	5.46494	5.39701
AIRE	5.32348	5.45735	5.57459	5.31939	5.43584	5.47263	5.27518	5.42012	5.30812	5.446	5.47406	5.32831	5.4293
AJAP1	5.39718	5.86937	5.92121	5.62219	5.79823	5.61645	5.74583	5.62831	5.74154	5.84704	5.33623	5.62392	6.07519
AK4	7.683	8.92755	9.66175	8.38742	6.73079	9.85686	8.91003	8.34824	8.50702	9.18278	8.24248	6.24565	9.28984
AK5	5.38362	5.392	6.46969	5.5389	5.34293	5.1524	5.37173	5.46588	5.70115	6.19962	5.75265	5.49122	4.90235
AK7	5.51874	5.4613	5.29763	5.32929	5.53692	5.26062	5.15397	5.15026	5.19808	5.0867	5.16297	5.42824	5.32044
AK8	5.55282	5.1819	5.17926	5.5848	5.57346	5.33948	5.3087	5.374	5.37827	5.48165	5.96983	5.62026	5.64611
AKAP1	5.47404	6.29185	6.34339	6.65841	6.52131	6.54068	6.21433	6.09149	6.20581	5.74465	5.84887	6.45541	5.74712
AKAP10	5.66518	6.27485	6.19801	6.26055	6.26561	6.80914	6.48813	5.9277	6.09716	6.10507	6.19741	6.24995	6.56423
AKAP11	6.88539	6.50261	7.17919	6.8769	7.77671	7.52918	6.79686	6.59904	7.42935	6.17572	6.97167	7.19507	6.85184
AKAP12	5.65091	5.55088	6.11217	6.17178	5.4769	5.54293	5.87795	5.44617	5.65054	5.75685	6.445	6.01047	6.17711
AKAP13	7.56806	6.91917	7.32463	6.6429	5.89968	7.51421	6.63491	6.8015	6.69847	7.01485	6.84746	6.86607	6.67464
AKAP14	5.37151	5.44982	5.27575	5.41277	5.13097	5.01443	5.46961	5.24291	5.43883	5.32353	5.31628	5.64544	5.41764
AKAP17A	5.36325	5.67045	5.49053	5.33622	5.35047	5.50373	5.36751	5.56383	5.37339	5.45727	5.39095	5.30807	5.30931
AKAP2	5.76018	5.55073	5.79408	5.8563	6.09724	7.78239	5.66732	6.1715	6.77187	6.28781	5.49668	5.28334	5.34605
AKAP3	5.71558	5.88825	5.55161	5.59201	5.70464	5.80359	5.90161	5.99633	5.71135	5.80912	5.95968	5.95466	5.86774
AKAP4	5.23512	5.3516	5.50454	5.38638	5.48712	5.32468	5.22513	5.53116	5.19284	5.2949	5.25643	5.42052	5.15543
AKAP5	5.17471	5.42333	5.19638	5.32611	5.40402	5.3115	5.12258	5.29901	5.49362	5.35605	5.22131	5.22344	5.14026
AKAP7	7.70813	8.2745	7.33832	7.0994	7.7289	7.08133	7.42757	8.20621	6.96965	6.88462	6.21203	7.47994	7.07611
AKAP8	7.87386	7.78342	7.30612	7.39591	8.21453	7.73693	7.27938	8.69149	7.44033	8.23135	7.93499	7.60302	8.32874
AKAP8L	7.91215	7.52012	6.62419	6.62299	7.42147	7.11556	6.75864	8.37807	6.61889	8.3555	6.87529	6.88647	7.03844
AKAP9	5.14769	5.66715	5.27959	5.47379	6.14991	5.75063	5.31582	5.46077	5.44258	5.41502	5.29743	5.57307	5.49691
AKD1	5.39136	5.49222	5.36328	5.40083	5.42116	5.65626	5.30929	6.0898	5.67054	5.40637	5.71507	5.86118	6.20555
AKIP1	6.5283	7.12636	6.70281	7.09815	6.37461	7.27258	6.56693	6.81803	6.53132	6.39615	7.38743	7.45539	7.49632
AKIRIN1	7.32137	7.43799	8.48842	7.40784	8.27462	8.0289	8.0865	6.11888	7.8912	6.15832	8.03444	7.90759	7.50501
AKIRIN2	8.67581	8.24384	8.81654	9.07832	8.35764	9.11513	8.4426	8.46892	9.09814	7.70243	7.63399	8.88561	7.92032
AKNA	6.55145	8.37003	7.52872	6.47228	7.06209	7.0571	7.5039	8.42651	7.55072	8.89838	6.79103	8.28505	7.49565
AKNAD1	5.5361	5.42237	5.52874	5.67259	5.51791	5.13719	5.26362	5.34999	5.47132	5.34536	5.39491	5.16777	5.33253
AKR1A1	10.5425	11.4063	10.5181	10.5591	10.0526	9.56101	9.715	9.92936	10.1204	11.1774	11.1176	10.6249	10.3392
AKR1B1	8.58053	9.16587	8.86385	8.14093	8.97049	8.61884	8.17212	7.63366	8.6527	8.09853	8.32615	9.23765	8.94941
AKR1B10	5.19813	6.92311	5.31259	8.52945	6.37216	5.33887	5.40328	5.42308	5.37795	6.56004	5.06898	5.23586	5.06631
AKR1B15	5.32347	5.69964	5.40372	6.5358	7.2016	5.58545	5.94302	5.60954	5.77871	5.44755	5.14746	5.39675	5.51853
AKR1C1	5.31571	5.18388	5.17467	5.12753	5.27038	5.1423	5.25249	5.35045	5.4314	5.48295	5.09756	5.49633	5.25806
AKR1C2	5.80939	14.4643	9.24617	13.9843	6.27923	7.28187	6.77424	5.28955	7.00082	6.73217	6.08699	7.64724	7.34869
AKR1C3	8.54511	12.4318	9.14731	11.9297	10.3729	11.1034	7.56908	6.90668	10.3126	7.87438	9.05459	7.95929	8.37487
AKR1C4	5.61391	12.6607	7.77906	12.9904	8.03126	8.1867	6.297	6.05736	8.07032	5.59275	7.18813	7.0001	7.12855
AKR1CL1	5.49044	5.37448	5.52222	5.34279	5.49275	5.42092	5.31484	5.38543	5.66206	5.32947	5.43544	5.54846	5.30036
AKR1D1	5.67495	5.39194	5.32521	5.55991	5.44402	5.48707	5.54116	5.37649	5.33553	5.26945	5.52016	5.61974	5.28149
AKR1E2	5.5182	6.76906	6.04487	5.46294	5.87616	5.76016	6.33635	5.74263	6.5569	5.38477	5.43787	5.35221	5.34598
AKR7A2	10.1169	9.26417	9.32696	10.1272	9.07697	9.99523	8.96814	9.07629	9.23982	9.2601	10.6301	9.69291	10.5536
AKR7A3	7.64479	7.12142	7.53939	8.55676	7.65057	8.21107	7.2365	7.11036	7.73603	8.32951	12.3496	8.30661	11.5988
AKT1	9.36094	11.5917	9.70632	9.80129	9.56783	9.74019	11.4994	10.2428	10.1071	11.7715	10.3495	9.72003	10.1164
AKT1S1	6.24618	5.89649	5.76912	5.69693	5.9356	6.38511	5.67638	6.08813	6.26892	5.54364	5.63982	5.62934	5.93051
AKT2	5.46045	5.64301	5.79515	5.75032	6.50895	5.81039	5.75773	5.47836	5.65134	5.51379	5.74451	5.42132	6.33624
AKT3	5.56836	5.80205	5.4507	5.43473	5.85613	5.59029	5.45363	5.39234	5.29567	5.17764	5.57047	5.46145	5.70781
AKTIP	5.8682	5.80778	6.18302	6.6227	6.72575	6.3039	5.90052	6.33147	6.82908	5.5436	6.08075	6.19392	6.26321
ALAD	5.4728	5.3602	5.19864	5.51261	5.38126	5.41134	5.11196	5.14692	5.50589	5.34144	5.28646	5.45424	5.33887
ALAS1	5.67006	5.5918	5.86607	5.70059	6.41052	5.98148	6.43932	6.15559	6.05154	5.64748	5.82905	6.12786	5.86359
ALAS2	5.45899	5.61291	5.43397	5.55476	5.53365	5.05324	5.63291	5.36702	5.54764	5.47557	5.75096	5.42254	5.57335
ALB	5.69118	5.50179	5.80191	5.17471	5.42589	5.23502	5.44816	5.69443	5.5071	7.66242	5.53256	6.50662	5.42102
ALCAM	9.039	8.63073	7.51002	7.89812	7.53666	6.6616	7.35739	6.87347	8.07373	8.42322	9.80375	8.66188	9.89296
ALDH16A1	7.78803	7.18043	6.59354	6.62269	6.45233	6.54504	6.7037	6.86343	7.1662	6.82795	6.35037	6.63769	6.96703
ALDH18A1	9.76085	10.0319	8.88244	9.01529	8.37379	9.82908	9.02578	8.16145	8.30431	9.02455	8.3927	8.30006	7.7353
ALDH1A1	6.88114	7.80701	7.74743	8.2074	7.06456	6.78606	6.31929	5.84688	6.60768	6.44693	8.44012	8.5035	8.65359
ALDH1A2	5.58222	6.1798	6.27097	5.50013	5.79776	5.77639	6.02067	5.80556	5.63994	6.3237	6.77948	5.78149	6.44093
ALDH1A3	6.04897	8.66382	8.65343	7.65691	7.46808	7.73744	7.59986	10.2977	9.1203	8.85586	8.16179	7.32424	7.0448
ALDH1L1	5.23928	5.314	5.18153	5.25907	5.32367	5.56332	5.47541	5.27086	5.62978	5.13601	5.45579	5.50869	5.77602
ALDH1L2	5.99951	5.50474	6.1073	6.01377	6.15328	5.64168	6.93921	5.65991	5.99361	5.48677	5.51557	5.81323	5.70581
ALDH2	9.81216	9.43821	8.72073	6.70316	7.44844	6.29644	9.27047	9.76224	7.84791	8.14785	9.26652	9.13766	9.11403
ALDH3A1	5.49709	5.35134	5.40771	5.33509	5.28106	5.42223	5.47283	5.63369	5.70653	5.54329	5.48249	5.28372	5.6489
ALDH3A2	8.13915	8.06875	8.96131	8.87469	7.70517	8.49282	8.80832	8.47773	8.79139	8.36229	9.34508	10.4812	11.7447
ALDH3B1	7.28963	6.75157	6.28262	6.73285	6.33376	6.26108	6.17962	7.30482	6.95898	7.02416	6.51362	8.31081	6.27228
ALDH3B2	5.29928	5.60723	5.45825	5.20959	5.6139	5.42754	5.38496	5.22333	5.61745	5.6819	6.14655	5.62696	8.09185
ALDH4A1	6.24421	6.94073	5.58303	6.89001	5.93637	6.20177	6.09509	7.22091	6.41085	9.04368	6.98141	6.48152	7.41393
ALDH5A1	7.60402	6.14686	6.26892	7.18211	7.0633	7.48275	6.72067	6.98721	6.20177	6.38819	7.26977	7.44083	6.42529
ALDH6A1	7.51701	9.41674	7.40761	7.95537	7.53758	8.45069	7.37988	7.70716	8.10973	7.90026	8.48965	8.03982	9.8167
ALDH7A1	9.26136	10.0028	9.32694	9.86823	9.39587	9.48007	9.51562	8.37358	9.04044	9.71758	9.26984	9.07946	9.86497
ALDH8A1	5.46168	5.19474	5.30901	5.30472	5.31197	5.45089	5.41491	5.10163	5.29058	5.22614	5.5195	5.07303	5.37742
ALDH9A1	12.0007	11.8908	11.8546	11.3558	11.0221	12.6076	12.1407	11.9042	11.4294	10.8414	11.0755	10.9145	11.2605
ALDOA	9.42272	10.4707	11.2455	11.5412	10.7894	11.6087	11.5264	8.02452	11.985	8.57934	11.8194	11.2044	12.0604
ALDOB	5.99547	6.2433	5.92476	6.13153	6.11227	6.95009	6.54357	7.27727	6.36599	7.62432	5.93384	5.68147	5.6123
ALDOC	9.11966	7.38072	7.31361	7.29268	6.6631	10.9553	8.22756	9.07298	7.04685	8.35845	8.05883	8.81592	7.00828
ALG1	6.75486	6.47387	6.63415	6.6331	6.60699	6.70281	6.04385	5.51725	6.2148	5.7545	6.69658	6.78476	6.67538
ALG10B	5.86696	5.57809	5.50278	5.98534	6.28495	5.65793	5.88045	5.57979	5.85542	5.68268	6.34422	5.96722	6.49785
ALG11	7.39411	6.94899	7.84425	7.72486	8.32649	7.22985	7.33104	6.67307	7.16703	6.76887	7.54896	8.15976	8.02546
ALG12	5.58821	6.28543	5.66336	5.99682	5.8482	5.91559	5.59452	6.42902	5.64759	6.98356	5.8975	5.74029	6.05369
ALG13	8.40422	10.2307	7.53707	7.82547	7.5813	7.27034	8.12237	6.79408	8.30363	7.25147	7.92512	8.644	8.06831
ALG14	5.7819	6.54977	6.58286	6.63415	6.54436	6.35294	6.34403	5.97505	6.21667	5.99718	7.18019	6.37946	6.34282
ALG1L	5.42223	5.54028	5.51632	5.7646	6.71457	6.44242	5.70957	5.26107	5.85767	6.23018	5.73317	5.72796	5.81244
ALG1L2	5.67587	5.02979	5.57893	5.2965	5.35379	5.51072	5.29125	5.39696	5.44791	5.4261	5.33991	5.18066	5.21578
ALG2	5.58381	6.15897	6.10416	6.00219	5.93877	5.94181	6.45365	5.59324	6.13586	6.06341	5.69222	5.98768	5.76982
ALG3	9.20303	8.91297	8.67877	9.48148	8.93602	9.51629	8.92308	9.1278	9.50679	9.09815	8.57248	8.83086	8.27556
ALG5	7.22817	7.39278	8.03334	8.47299	8.65608	8.02391	7.96713	7.98803	8.39732	7.49241	10.0111	8.70175	7.81044
ALG6	9.26436	7.61548	7.84115	8.21039	8.39607	8.44542	7.74744	7.46724	7.89759	7.31313	7.80375	7.31591	8.32178
ALG8	8.41188	9.46021	7.83024	8.68246	9.00918	9.2875	8.46698	8.0124	8.15076	7.69878	8.98978	8.34693	8.4858
ALG9	8.06304	9.14534	7.80701	7.92852	7.71902	6.73178	8.07002	7.66342	7.7096	7.90504	7.43763	8.01621	7.41973
ALK	5.28306	5.41912	5.45623	5.97505	5.43923	5.74668	5.60079	6.11936	5.747	5.48931	5.55094	5.72166	5.51247
ALKBH1	6.06554	7.4896	6.64326	6.47387	6.23694	6.44852	6.3255	6.51163	6.02772	6.07496	7.06321	6.65001	7.42821
ALKBH2	9.23483	8.53521	7.56665	7.7007	7.21244	8.68999	7.5151	8.74968	8.18895	9.15941	8.32806	7.85376	7.87125
ALKBH3	7.6811	7.85413	7.79723	7.65604	7.50122	8.35845	7.3113	7.44666	8.18069	7.26043	8.2152	8.27434	7.93964
ALKBH4	6.67022	6.69341	6.40896	6.13016	6.18469	5.96776	6.22592	6.37888	5.9607	6.78982	6.03664	5.70889	6.26725
ALKBH5	11.4069	11.1849	11.5226	10.7582	11.472	11.5826	11.5939	11.208	11.465	10.7902	10.965	11.4061	11.6498
ALKBH6	7.05795	7.1334	6.96058	6.54371	7.44033	7.45263	7.0418	7.05094	7.24617	7.41261	7.00678	7.25087	7.82922
ALKBH7	7.6697	7.92392	7.93814	7.75138	7.25108	7.97977	7.73502	7.96437	8.04085	6.97165	8.90279	7.72366	7.91503
ALKBH8	6.97879	6.02904	6.20069	6.17915	5.70863	5.97036	6.17982	6.32663	6.00596	6.40928	6.04947	6.11739	6.04061
ALLC	5.66742	5.26203	5.34884	5.22593	5.29367	5.44618	5.28569	5.31158	5.15984	5.32622	5.62735	5.3619	5.79169
ALMS1	7.92373	6.86495	6.59628	6.53265	6.37308	7.65556	6.42838	7.73639	6.60664	7.16029	6.60547	6.36042	6.13871
ALOX12	5.63234	5.26656	5.89123	5.4242	5.98811	5.43338	5.59354	5.47182	5.21172	5.18002	5.15419	5.26832	5.1636
ALOX12B	6.37092	5.31365	5.49541	5.24475	5.26847	5.51486	5.41549	6.16133	5.39025	5.25108	5.48823	5.47921	5.27779
ALOX12E	5.6465	5.16021	5.25807	5.6977	5.39722	5.64723	6.01642	5.15549	5.62933	5.38133	5.23372	5.39511	5.34683
ALOX15	5.65906	5.37002	5.45702	5.55416	5.5009	5.59011	5.62385	5.7031	5.9224	5.40001	5.69324	5.48114	5.46275
ALOX15B	5.45632	9.38912	5.34863	5.63638	5.41239	5.7846	5.61484	5.32632	5.64396	6.28712	5.4609	5.8637	8.84899
ALOX5	8.39414	8.75757	9.09995	8.28299	7.93063	7.34012	8.08591	8.90963	9.13354	9.40379	7.86386	9.37843	8.54281
ALOX5AP	8.98653	8.9472	10.1567	9.43117	9.17876	7.383	8.81195	8.24247	8.84113	7.20864	9.59435	10.6625	9.2053
ALOXE3	5.3257	5.30364	5.52422	5.21976	5.46931	5.61064	5.62367	6.4011	5.49854	5.53074	5.45801	5.28908	5.39932
ALPI	5.83717	5.55404	5.92684	5.59185	5.62135	5.72927	5.73246	5.48385	5.63423	5.88409	5.54671	6.02328	5.36855
ALPK2	6.86077	5.67446	5.74951	6.39182	5.80954	5.77182	7.03583	6.59767	7.43163	6.95135	5.86557	5.88255	5.47405
ALPK3	5.39904	5.32173	5.00419	5.29582	5.4719	5.13868	5.33159	5.31094	5.33511	5.6599	5.18684	5.3651	5.57667
ALPL	6.78306	7.42156	7.97758	7.05586	7.00637	8.06078	7.90058	7.6992	8.0156	8.76472	8.21953	7.7483	8.905
ALS2	8.06476	7.63805	7.58705	8.17597	7.91836	8.38818	7.72997	8.7688	8.12991	8.19017	7.99865	8.14745	7.80739
ALS2CL	5.49018	5.56386	5.42784	5.71981	5.30625	5.24498	5.64641	7.93979	5.54144	6.47942	5.51445	5.64404	5.46085
ALS2CR11	5.3476	5.46525	5.35434	5.32955	5.47658	5.4221	5.65	5.4608	5.4948	5.48239	5.29144	5.35286	5.36527
ALS2CR12	5.27294	5.32622	5.54333	5.49033	5.16864	5.20648	5.4175	5.38536	5.19407	5.43372	5.21293	5.61367	5.5776
ALS2CR16	5.589	5.42299	5.49809	5.71625	5.4993	5.82139	5.7515	6.19774	5.48935	5.80973	5.72461	5.41757	5.47266
ALS2CR4	8.56856	7.72787	7.86911	8.51207	9.69247	8.33731	9.16053	8.16251	8.86114	6.86077	8.19364	7.96395	7.53599
ALS2CR8	5.49739	5.48396	5.51474	5.66727	5.61859	5.46631	5.69972	6.10357	5.44741	5.44744	5.50802	5.56043	5.77086
ALX1	5.1984	5.54382	5.29269	5.34371	5.34824	6.29673	5.27517	5.15572	5.38898	5.21301	5.25745	5.19152	5.28042
ALX3	5.3946	5.52502	5.50549	5.60416	5.57221	5.59119	5.33758	5.4912	5.58032	5.55008	5.49906	5.39928	5.68768
ALX4	5.27593	5.2439	5.09315	5.34678	5.48083	5.1901	5.27158	5.23451	5.36586	5.23227	5.30378	5.36966	5.4494
AM393139	5.17555	5.68989	5.82072	5.42534	5.73142	5.289	5.30535	5.61906	5.6234	5.40611	5.58211	5.55797	5.66361
AMAC1	5.19283	5.50597	5.59681	5.54203	5.53212	5.37108	5.47903	5.45807	5.68304	5.20858	5.43754	5.66129	5.53317
AMAC1L2	5.28333	5.36273	5.5269	5.62149	5.44344	5.39887	5.15861	5.52689	5.49611	5.30965	5.2717	5.37981	5.6948
AMAC1L3	5.08673	5.41013	5.09845	5.20522	5.4216	5.29495	5.21223	5.47485	5.33296	5.23339	5.32285	5.27829	5.25048
AMACR	6.25013	6.30926	5.76318	6.86155	6.16756	6.06266	5.92932	5.25572	6.40237	5.44392	6.36915	6.17149	6.1956
AMBN	5.27269	5.24818	5.31013	5.31913	5.43917	5.3175	5.2511	5.38156	5.37339	5.5295	5.49034	5.22869	5.42976
AMBP	5.39607	5.76306	5.42854	5.74836	5.94604	5.19776	5.34727	5.55827	5.51778	5.37067	5.53788	5.65601	5.26903
AMBRA1	5.52122	5.38821	5.97344	5.99108	5.67579	5.62726	5.60589	5.45964	5.52912	6.2904	5.92265	5.80349	5.53388
AMD1	7.28994	7.00909	8.63318	7.74997	8.13935	7.46151	8.00631	6.7514	8.13368	5.87604	7.25016	7.78815	6.79036
AMDHD1	5.63145	5.57235	5.42039	5.36404	5.50385	5.87643	5.45441	5.55147	5.40694	6.21721	5.76587	5.76731	6.03549
AMDHD2	7.002	7.33524	7.18888	7.54744	6.88925	6.61852	7.17076	6.91333	7.06413	8.0636	7.68019	7.54754	7.68772
AMELX	5.52378	5.38232	5.44278	5.34487	5.21938	5.32444	5.30708	5.47306	5.23474	5.29705	5.4619	5.0914	5.26259
AMELY	5.68324	5.55489	5.41539	5.55478	5.39103	5.53275	5.37862	5.59602	5.57784	5.61247	5.50712	5.53616	5.59768
AMFR	7.97705	8.08788	8.19848	9.40378	7.21499	8.14496	8.34651	7.805	8.16777	7.41035	9.08492	8.39021	10.0843
AMH	5.19254	6.34249	5.36092	6.04854	5.39552	5.58894	5.51629	7.01647	6.349	7.41919	5.48868	5.81402	5.30182
AMHR2	5.96796	5.35431	5.46348	5.15775	5.40354	5.71598	5.45301	5.22823	5.29982	5.40774	5.60213	5.32356	5.62676
AMICA1	6.67553	7.81624	7.41571	6.07425	6.56691	6.19719	6.58511	6.80751	6.58697	7.87068	6.20635	8.07388	7.01152
AMIGO1	5.34807	5.92121	5.36459	5.62465	5.90921	5.85435	5.47749	5.49203	5.36837	5.30062	5.56666	5.56398	6.11272
AMIGO3	5.33638	5.65083	5.74734	5.54104	5.69153	5.42619	5.54978	5.66727	5.51968	5.65611	5.97468	5.44021	5.36248
AMMECR1	7.1707	6.85894	7.2362	7.65246	7.42767	7.06699	6.81718	6.64777	7.8093	7.62118	8.30428	6.54041	7.09155
AMMECR1L	6.5488	6.21136	6.72471	6.78421	6.9895	6.69604	6.96675	6.86221	7.04872	6.84378	6.98236	6.44648	6.78013
AMN	5.84813	5.42532	5.36792	5.42978	5.45195	5.55222	5.39253	5.48625	5.54112	5.44785	5.2883	5.48258	5.45559
AMOT	7.43985	7.39469	6.66623	7.81536	8.51725	8.26371	8.33308	7.40574	8.67467	7.19672	6.65453	7.09162	6.62667
AMOTL1	6.0506	5.72282	5.48886	5.67404	5.52989	5.96191	5.68747	5.72979	5.45884	5.93194	5.63363	5.71591	5.45884
AMOTL2	4.92675	5.57958	5.3976	5.75769	5.60043	5.43588	5.28647	5.24492	5.67128	5.40261	5.78223	5.6394	5.85194
AMPD1	5.49796	5.60797	5.68033	5.48147	5.73	5.38426	5.53055	5.38049	5.7696	6.0012	5.38893	5.24902	5.754
AMPD2	5.18897	5.72626	5.37985	5.28137	5.43087	5.424	5.34493	5.34598	5.40263	5.10155	5.34702	5.48257	5.59932
AMPD3	5.53788	5.69533	5.88914	5.59785	5.58744	5.47238	5.52232	5.9875	5.74001	6.26919	5.52411	5.75796	5.45299
AMPH	6.04875	6.02416	6.29877	7.32859	5.70739	5.46791	6.21865	5.75709	6.07998	5.6354	6.81198	8.10982	6.02817
AMT	6.8098	6.0433	5.81621	6.27464	6.21317	6.08167	6.26764	7.66728	6.4231	8.41718	7.66616	6.77462	8.29462
AMTN	5.68511	5.27563	6.24716	5.18275	5.47278	5.53899	5.22689	5.04883	6.13772	5.3081	5.17946	5.45961	5.38903
AMY1A	8.27837	7.18828	8.14502	8.85033	8.62228	8.01661	8.17008	7.42186	7.86633	6.92738	7.69281	7.39578	7.39306
AMY2A	8.64237	5.38422	6.92586	5.60317	9.62193	6.62309	7.82029	7.11389	7.35468	6.39159	6.52109	6.07345	6.80578
AMY2B	5.48714	5.49995	5.59068	5.22539	5.58919	5.78109	5.37778	5.67266	5.23944	5.50239	5.60984	5.6167	5.61411
AMZ2	10.5858	10.4042	10.0439	10.4871	9.17572	10.4068	9.51941	9.74569	9.72172	9.63725	9.36132	10.2383	10.2051
ANAPC1	8.38818	8.93133	8.57143	8.07991	8.86529	8.85447	8.56496	8.02886	8.11608	7.32419	7.78483	7.66767	7.97555
ANAPC10	7.01512	7.47805	8.14689	8.41317	7.68842	7.51989	7.51316	6.7669	7.74324	6.43712	7.48538	8.02587	8.07192
ANAPC11	9.79642	10.0518	9.68923	9.33953	9.79408	9.53737	10.7185	9.20861	9.18975	8.52161	9.17474	9.7774	10.0209
ANAPC13	9.53895	9.96575	10.1068	10.0867	9.61647	9.45526	9.26257	9.10095	9.644	9.13552	10.2371	10.101	9.99697
ANAPC16	8.35785	6.8723	6.82528	7.26393	7.1511	7.39503	6.71858	7.81162	7.39548	6.55686	8.35813	7.20437	7.79907
ANAPC2	6.34545	5.9609	5.6356	5.73436	5.7146	5.81066	5.7096	6.24734	5.67348	6.66846	5.75914	5.60421	6.34727
ANAPC4	8.81805	8.74172	8.06767	8.15897	8.29301	8.27146	8.05497	8.34881	8.00063	8.84285	7.89767	7.77872	8.03975
ANAPC5	10.9553	10.0908	10.1191	10.0592	9.98565	10.8905	10.7822	9.99121	10.1567	10.6476	10.2418	10.2195	10.5826
ANAPC7	6.47553	5.57812	6.32247	6.01706	6.29673	6.72164	6.59796	5.59057	5.99401	5.49101	6.33401	6.45886	6.25208
ANG	6.39217	7.47925	7.13864	7.94178	6.61869	5.62606	6.126	5.57081	7.46708	5.83886	9.59821	7.9468	9.33485
ANGEL1	6.94193	7.78651	7.15781	7.67172	7.02827	7.30177	6.84706	7.79672	7.25048	7.64972	7.1438	6.96137	7.31705
ANGEL2	8.6968	8.93567	8.50786	8.59747	8.47567	9.68371	8.63098	9.19404	8.10686	8.74094	8.39181	9.25001	8.64527
ANGPT1	7.67071	5.80028	6.38788	6.04691	5.62032	5.859	6.05548	6.24817	6.15353	6.14841	5.51782	5.64132	5.67641
ANGPT2	7.05548	5.96172	7.64295	6.78344	6.44499	6.24562	8.34215	6.72447	6.99362	7.0895	6.62592	6.6585	6.52084
ANGPT4	5.55575	5.29733	5.24073	5.38517	5.30783	5.30136	5.10278	5.11195	5.29554	5.27771	5.35278	5.42993	5.39508
ANGPTL1	5.33063	5.3418	5.59773	5.29687	5.41392	5.34195	5.27771	5.4697	5.24237	5.26198	5.76002	5.59089	5.34449
ANGPTL2	7.66826	6.84579	8.59673	8.24312	7.01886	6.65629	7.98284	6.70389	8.99476	7.20905	7.98519	7.27786	7.96629
ANGPTL3	5.35103	5.45985	5.2996	5.76365	5.54405	5.25253	5.26924	5.60223	5.22658	5.33167	5.40891	5.45962	5.47001
ANGPTL4	6.57574	6.83091	8.26754	6.63715	6.81504	9.85319	8.28204	6.27664	8.31762	8.3392	5.6678	7.38881	6.45005
ANGPTL5	5.53992	5.38139	5.35424	5.25513	5.37149	5.34654	5.34727	5.03448	5.35465	5.44252	5.25059	5.29878	5.35473
ANGPTL6	5.43419	5.71008	5.50307	5.3026	5.41682	5.50361	5.51952	6.17178	5.4678	5.7278	5.46755	5.47081	5.62033
ANGPTL7	5.72603	5.37618	5.49233	5.54545	5.38888	5.5307	5.66011	5.41161	5.32944	5.55101	5.55964	5.47116	5.4178
ANK1	5.08061	5.38591	5.56372	5.30112	5.46422	5.29661	5.45645	5.27525	5.54824	5.68468	5.65704	5.529	5.75472
ANK2	5.43166	5.2564	5.60199	5.31828	5.43355	5.37601	5.37769	5.5264	5.37203	5.31349	5.5526	5.58019	5.5071
ANK3	6.04157	5.91456	6.06355	6.23948	6.06356	6.42698	5.63527	5.83471	5.94424	5.45135	5.58059	6.11665	5.98862
ANKAR	5.98293	5.42619	5.79878	6.0374	5.85998	5.75709	5.77372	6.84617	5.69388	5.9621	5.59784	5.90189	5.78853
ANKFN1	5.4242	5.40498	5.222	5.31605	5.48018	5.16705	5.17438	5.3671	5.31554	5.6318	5.42851	5.35003	5.46427
ANKFY1	7.42201	7.69	8.01011	7.58087	8.65835	7.61593	8.12578	7.84168	7.25091	7.71701	7.37095	7.74236	7.97529
ANKH	5.26111	5.55342	5.64193	5.17637	5.44765	5.45186	5.40157	5.43229	5.51016	5.65726	5.87823	5.44899	5.61982
ANKHD1	5.7351	7.32419	6.72128	7.06781	6.33077	6.47065	6.28096	7.37406	6.24171	7.38656	8.08627	7.23222	7.26728
ANKK1	5.29393	5.39287	5.46161	5.26886	5.21294	5.38308	5.3048	5.35555	5.96151	5.7609	5.30387	5.16752	5.28539
ANKLE1	5.3706	5.47221	5.80468	5.53766	6.07592	5.69056	5.37556	5.51306	5.54939	5.71077	5.49575	5.38145	5.55314
ANKLE2	5.58825	5.35148	5.2443	5.43069	5.44101	5.56691	5.36086	5.49025	5.33448	5.49245	5.50562	5.12434	5.46098
ANKMY1	7.46174	7.62124	7.30436	7.31579	6.5925	8.03278	6.33432	6.86306	6.38571	8.12418	7.99675	7.50312	7.65196
ANKMY2	7.75945	7.82506	7.84269	7.55821	7.08498	7.46635	7.10681	6.70969	7.59475	6.84047	7.37162	7.87469	7.93196
ANKRA2	7.13762	6.25013	6.37276	6.95698	6.86382	6.44437	6.7295	6.20989	6.77374	6.24366	7.3611	7.04452	7.68008
ANKRD1	5.35465	5.25386	5.29066	5.97403	5.41426	5.4349	5.3096	5.51439	5.44087	5.24651	5.34823	5.35739	5.28874
ANKRD10	7.14017	6.55244	7.63419	7.20864	7.02661	6.97364	6.74811	7.28004	7.47407	7.03066	7.25914	7.47496	7.15394
ANKRD11	8.69605	8.21098	8.45811	7.95377	9.05402	9.76833	9.22094	8.82627	9.30252	9.15232	8.14269	7.89112	8.61194
ANKRD12	6.91058	7.55774	7.86964	6.87997	7.50773	7.27128	7.10648	6.88771	6.81616	6.95254	7.60945	7.7446	7.31793
ANKRD13A	8.43872	8.44743	8.34881	8.09245	8.00956	8.45741	7.82198	8.42518	8.27207	8.57218	8.13832	8.66973	8.27848
ANKRD13B	5.72687	5.50338	5.38526	5.66245	5.32183	5.88015	5.65161	5.8776	5.67308	6.5069	5.75634	5.86113	5.61871
ANKRD13C	6.6105	6.1525	6.74533	6.41961	6.77187	6.53099	6.73845	5.85869	6.69269	6.27949	6.4144	6.27243	6.27551
ANKRD13D	5.25162	5.39846	5.48837	5.43933	5.16683	5.14809	5.44565	5.53337	5.34961	5.22779	5.01357	5.54497	5.43147
ANKRD16	7.97758	8.01011	7.84583	7.46223	7.84371	7.90399	7.32591	8.22597	8.39414	7.47497	7.67372	7.74641	7.12145
ANKRD17	5.52557	5.82914	6.59005	7.19487	6.63935	6.14788	6.7285	6.50759	6.3413	6.58286	6.55708	6.13033	6.49691
ANKRD19	5.47462	5.45641	5.41962	5.77582	5.38547	5.63512	5.2865	5.19784	5.37005	5.56352	5.44062	5.4448	5.26575
ANKRD2	5.53411	5.16499	5.38456	5.27076	5.37002	5.03338	5.41788	5.28278	5.18592	5.10481	5.4025	5.18192	5.2955
ANKRD20A3	5.17858	5.40655	5.08356	5.28733	5.30354	5.0819	5.37877	5.21948	5.29159	5.20847	5.26526	5.21808	4.97481
ANKRD20A4	7.52074	6.73477	6.41539	6.77845	6.26004	7.13605	6.14451	8.91373	6.37393	8.30395	7.36183	6.05277	8.34629
ANKRD20A5P	5.38316	5.5696	5.42742	5.37259	5.38503	5.31886	5.35428	5.40547	5.52078	5.58104	5.66413	5.24388	5.48599
ANKRD22	7.85727	7.19614	6.56724	7.87176	7.37852	7.38432	6.50724	7.33301	6.9333	7.88543	6.43768	7.36784	6.3138
ANKRD23	5.42159	6.00747	5.57713	5.47937	5.84829	5.7486	5.92341	6.9102	6.10059	6.23665	6.01354	5.56675	6.20256
ANKRD24	5.91898	5.70426	5.64921	6.0365	5.67512	5.53992	5.67643	6.56724	5.6853	6.75668	6.46769	5.77074	6.21411
ANKRD26	6.44405	6.39492	6.50491	6.05663	7.02867	6.57775	6.03549	6.56927	6.78755	6.08884	6.22756	6.43737	5.92951
ANKRD27	5.49151	5.38382	5.93789	5.81392	6.56253	5.89528	6.41727	6.00596	6.10183	5.34396	5.96338	6.01476	5.77302
ANKRD28	6.35443	6.4996	7.23198	6.48978	6.81539	6.85458	7.25273	7.7449	6.41899	6.57775	7.74184	7.1436	7.5731
ANKRD29	6.0707	5.87374	5.9214	5.7597	5.55928	5.5094	5.63907	5.23747	5.86211	6.45618	7.06611	6.97509	7.24616
ANKRD30A	5.42951	7.55385	5.70773	7.05782	5.38024	5.27003	6.20106	5.39376	6.66717	9.75722	11.6679	5.87338	11.1297
ANKRD30B	5.45953	5.32237	5.38894	5.28288	5.36481	5.1494	5.20865	5.16128	5.20479	5.78957	6.07855	5.52011	6.01323
ANKRD31	5.21478	5.55278	5.39388	5.44562	5.22619	5.44638	5.31847	5.12885	5.23364	5.3211	5.23412	5.03193	5.40434
ANKRD32	5.54466	6.17792	5.99261	6.03699	6.58399	6.0041	5.59539	5.54313	6.08277	5.71609	6.02226	5.93486	6.10707
ANKRD33	7.58134	8.89506	7.89016	9.08442	7.69629	8.64776	8.47428	7.89919	8.86281	8.18419	7.34209	8.08965	7.16432
ANKRD34A	5.44172	6.18057	5.50988	5.82026	5.66091	5.99585	5.66936	6.09885	5.66127	5.95113	5.47297	5.84532	5.65837
ANKRD34B	5.41225	5.35209	5.31855	5.27361	5.51931	5.24762	5.3924	5.54586	5.25835	5.26994	5.3893	5.2574	5.26339
ANKRD34C	5.85694	5.41709	5.70634	5.53394	5.57372	5.44256	5.82083	5.80095	5.5459	5.52342	5.47825	5.3641	5.42211
ANKRD35	8.64328	6.27474	6.45047	7.17807	8.45634	8.66604	9.45245	5.94559	8.66626	7.47336	6.89324	6.63103	6.67271
ANKRD36	6.87629	6.093	6.8574	6.74665	7.26602	7.53939	6.1206	8.06852	7.11337	6.7932	6.87247	6.25515	7.27814
ANKRD36B	7.69487	7.60532	6.15007	8.05315	8.44508	8.58204	7.14324	10.9809	8.1191	8.77973	7.33748	5.78737	7.6562
ANKRD37	6.76002	7.65847	8.13048	7.95969	7.62263	8.81725	7.23272	6.97161	8.78333	6.7778	8.779	7.40903	7.908
ANKRD39	8.40994	8.37065	7.57471	7.81262	7.84687	8.22838	8.18291	8.45069	7.75996	7.77309	7.79458	7.24607	7.1539
ANKRD40	5.60291	5.74327	5.6284	5.91536	5.9661	5.72535	5.61184	5.4356	5.69546	5.26021	5.66343	5.53159	5.88421
ANKRD42	5.44611	5.14274	5.4101	5.56932	5.28507	5.31179	5.28201	5.29712	5.31222	5.33063	5.1958	5.23664	5.31843
ANKRD43	5.56686	5.47335	5.57958	6.84465	5.55381	5.62193	5.53851	5.22509	5.36138	5.38389	5.91049	5.8464	5.92856
ANKRD44	5.95234	5.34692	5.53151	5.37994	5.31048	5.31928	5.24443	5.19443	5.30961	5.27243	5.27341	5.47623	5.34371
ANKRD46	8.48327	7.79469	8.3018	8.47159	8.13276	8.07264	7.72767	8.4935	7.75443	7.27693	8.82995	8.58127	7.94942
ANKRD49	8.45069	7.49851	7.27039	7.1953	7.0994	6.97723	6.82221	7.49525	7.14315	7.57142	7.05695	7.46946	7.24908
ANKRD50	7.96514	8.03334	8.15306	8.53732	7.31666	7.67563	7.17401	7.25307	7.79369	7.26001	8.64749	7.82587	8.85527
ANKRD53	5.58257	5.50958	5.24909	5.51122	5.25639	5.47241	5.43168	5.19307	5.30205	5.36596	5.58621	5.48892	5.47214
ANKRD55	5.5488	5.64195	5.59271	5.39743	5.37015	5.58418	5.51143	5.25991	5.212	5.5268	5.48513	5.77153	5.51463
ANKRD56	5.2303	5.21471	5.29226	5.24933	5.31738	5.45039	5.25941	5.30779	5.34926	5.17549	5.25147	5.45745	5.24228
ANKRD57	10.5333	8.43267	8.25789	8.88653	8.74648	8.76157	8.56499	9.4839	8.24988	8.53942	10.0185	7.86246	9.85632
ANKRD58	5.16391	5.39013	5.54894	5.59277	5.60403	5.35127	5.35233	5.43128	5.47888	5.28275	5.33973	5.37804	5.38571
ANKRD6	8.12646	6.55211	6.59767	7.71503	6.36538	7.06168	6.30576	7.40761	7.35486	7.11102	6.69111	7.02588	6.20929
ANKRD7	5.37928	5.33486	5.63913	5.4603	5.62426	5.38553	5.31876	5.56253	5.62128	5.82086	5.58164	5.38851	5.67838
ANKRD9	7.86707	9.60692	8.24617	7.68951	8.38422	7.45444	10.0052	7.80855	8.40397	9.59062	8.91418	8.0903	8.79571
ANKS1A	8.87975	7.64196	8.53732	7.97433	8.89756	8.96757	8.89358	8.01286	8.89921	7.91516	8.90067	8.55049	8.53293
ANKS1B	6.32396	6.80828	5.43361	6.50227	5.94078	7.67269	6.08646	6.66631	5.74277	8.21694	6.85385	6.31682	7.25317
ANKS3	7.44801	6.8412	6.19028	6.31809	5.73913	6.60389	5.97001	6.51496	5.98212	7.04078	5.97734	5.92746	5.83978
ANKS6	5.20934	5.38771	5.1247	5.36457	5.59448	5.16406	5.37328	5.60237	5.82749	5.18189	5.54286	5.4682	5.39937
ANKZF1	8.12702	7.2453	6.996	7.53804	7.805	7.9733	7.61587	7.67613	7.46406	7.99356	6.98373	6.83965	6.94387
ANLN	6.68732	6.6628	6.90386	6.65412	7.23038	7.1087	7.54318	7.0806	7.30262	5.8235	5.63501	6.06971	5.9661
ANO1	7.59525	6.24704	8.20563	7.88228	8.61509	8.34433	7.3484	7.96838	8.67096	8.43127	9.16929	8.14858	10.6294
ANO10	7.13679	7.83336	7.10191	7.71206	7.88648	6.91645	7.42375	8.18602	7.26955	8.02057	7.30503	7.99923	7.38075
ANO2	5.56278	5.26784	5.68861	5.71086	5.26336	5.63767	5.83894	6.11837	5.44219	5.87474	5.96459	5.72105	5.56639
ANO3	5.34954	7.78853	5.15076	5.23592	5.01518	5.5849	5.21629	5.43608	5.28838	5.35479	5.14059	5.52208	6.32125
ANO4	5.30173	5.51193	5.33363	5.57165	5.56195	5.44138	5.39743	5.52577	5.3775	5.64104	5.39482	5.37996	5.36291
ANO5	5.49743	5.24413	5.28705	5.35548	5.17716	5.27231	5.4467	5.19489	5.3947	5.20967	5.44514	5.29711	5.47504
ANO6	8.01066	7.58802	8.20801	7.9673	8.60337	8.25233	8.30434	6.68013	8.33731	7.28789	7.76485	8.29836	8.57876
ANO7	6.14238	5.98379	5.70773	5.53022	5.69595	5.58867	5.90882	5.92858	5.85414	5.95496	5.28458	5.69229	5.49079
ANO8	7.07394	6.32247	6.45556	5.86242	6.78869	6.66702	7.07123	7.69	6.91761	7.38432	6.673	6.69164	6.72101
ANO9	6.58489	6.00508	5.91235	6.41647	5.94624	5.98169	7.08274	6.25997	6.0257	7.22817	6.39231	6.22613	6.68226
ANP32A	5.45476	5.56527	5.82278	5.72943	6.22674	5.55482	5.23978	5.60464	5.50606	5.12134	5.7654	5.32205	5.42066
ANP32B	11.6216	11.3776	11.8678	11.4927	11.3896	12.4694	11.7196	11.6096	11.987	11.2978	11.9861	10.9286	11.6487
ANP32C	5.65849	5.68462	5.84442	5.68704	5.85535	5.87551	5.73033	5.46224	5.58896	5.46024	5.94627	5.78334	5.68213
ANP32D	5.30794	5.45919	5.14926	5.21154	5.21984	5.19734	5.06482	5.15306	5.04106	5.25695	5.18667	5.23354	5.36181
ANP32E	5.33089	5.44018	5.48355	5.37292	5.51229	5.64111	5.31374	5.24061	5.43716	5.29359	5.53018	5.32028	5.61996
ANPEP	6.32723	6.43099	7.08049	5.80523	6.74312	6.23921	7.19336	5.90361	8.9472	8.30752	7.06217	6.4254	6.14741
ANTXR1	7.48364	7.23493	7.1607	7.88964	6.80598	7.3145	6.75801	7.90558	8.07096	7.89232	6.87691	7.17501	6.76237
ANTXR2	7.12636	7.22943	7.6905	8.5793	7.17791	6.59038	7.67965	7.34903	7.32375	7.65264	7.57923	7.83574	7.80405
ANTXRL	5.59553	5.22248	5.34883	5.46362	5.21826	5.18204	5.5678	6.14123	5.31391	5.20229	5.30354	5.54753	5.46131
ANUBL1	5.79555	5.32999	5.09654	5.29512	5.3588	5.42733	5.561	5.34465	5.5016	5.22358	5.21725	5.26726	5.69095
ANX2P2	8.11966	8.66564	10.3104	10.524	9.87636	8.63253	8.49642	10.1666	10.0685	8.77665	9.52976	8.71783	8.54037
ANXA1	10.0115	9.12955	11.8313	11.7969	12.3875	9.86308	10.7352	11.8546	12.3208	10.2552	10.7734	10.9134	10.8045
ANXA10	5.25306	5.49093	5.28346	5.13864	5.47669	5.38771	5.27188	5.31106	5.19324	5.19974	5.40081	5.36133	5.32878
ANXA11	9.00191	7.92902	7.77772	8.46344	7.38611	7.65604	7.27631	9.54291	8.36102	9.03523	8.61464	7.94862	8.5916
ANXA13	5.39553	5.30715	5.6537	5.35706	5.46133	5.34718	5.45576	5.42329	5.47035	5.47295	5.91674	5.37842	5.31225
ANXA2	8.36618	8.31919	10.9429	9.18121	9.93999	9.10406	8.80032	7.66141	9.40092	7.72581	8.43971	8.25755	8.77904
ANXA3	5.34682	5.29897	6.87347	5.81025	7.16537	5.61125	5.47611	5.03283	6.58936	5.75757	5.53923	5.58913	6.10924
ANXA4	5.26062	5.35845	6.04488	6.01884	6.66631	6.18124	5.64596	5.27914	5.98334	5.51089	6.02945	5.96775	6.05035
ANXA5	11.144	10.6476	10.8297	11.2417	10.5546	10.1695	10.8493	9.42882	11.2706	9.44543	10.8072	10.5661	10.8456
ANXA7	9.93895	10.2691	9.30794	9.70116	9.33226	9.9766	8.6425	9.64539	9.68371	9.38271	9.97721	9.57544	10.2125
ANXA8	9.32221	6.3643	8.34948	8.50105	6.16012	6.15206	6.81403	9.33566	7.71534	8.43726	6.65758	5.60562	5.70746
ANXA8L2	7.38782	5.37426	7.59946	6.60971	5.54192	5.78038	5.57876	6.46166	6.47612	6.39884	5.86706	5.60241	5.58744
ANXA9	5.3586	5.43146	5.65559	7.37852	5.13496	5.43567	5.65497	5.27149	5.51366	5.71174	7.75422	9.11927	6.30028
AOC2	5.70739	5.50805	5.68313	5.45898	5.39899	5.77407	5.66669	5.7188	5.59893	5.59443	5.795	5.32268	5.43031
AOC3	5.5719	5.25881	5.49041	5.33145	5.1906	5.46638	5.55021	5.62026	5.3588	5.29152	5.44806	5.37165	5.34289
AOX1	5.35371	6.72521	5.80954	6.90515	5.29956	5.76472	6.73343	5.46196	5.43746	5.53462	6.29542	6.2995	5.61489
AOX2	5.43606	5.45265	5.45001	5.49628	5.10295	5.53423	5.39992	5.28545	5.48782	5.49081	5.12511	5.28875	5.42515
AP1AR	5.73164	5.42422	5.65562	5.53146	5.90055	5.78843	5.65906	5.44736	5.61248	5.46412	5.79429	5.69531	5.58217
AP1B1	8.24001	8.72535	8.08845	8.26898	7.42156	7.4782	8.3154	8.04502	8.01286	8.56999	7.54732	7.8715	7.39568
AP1G1	6.04918	6.80952	7.34197	8.19351	7.36194	7.89994	7.83453	6.36461	6.73582	6.44077	6.3646	6.65149	7.45949
AP1G2	7.34325	8.66353	7.21116	7.53897	6.91606	7.52825	7.48316	7.62834	7.67071	8.78414	7.81827	7.27464	8.33914
AP1M1	8.51071	8.09414	7.90612	7.93817	8.72995	8.02447	8.22833	8.51491	8.79297	9.16045	8.14191	8.57014	8.17273
AP1M2	6.19188	6.59973	5.95646	5.81181	6.35898	6.5016	6.09399	6.7227	6.59664	6.51299	6.57922	6.04274	6.3018
AP1S1	6.80185	7.85361	9.23805	8.69758	9.63311	8.99012	8.13482	6.53497	8.34369	6.0922	8.57949	7.8647	8.67885
AP1S2	8.42218	8.14608	8.33404	7.94675	7.33092	7.01617	7.24454	7.61527	7.70374	7.61623	7.2168	8.83529	8.14527
AP1S3	5.17735	5.25295	5.18181	5.29847	5.00339	5.15376	5.56408	5.17725	5.1725	5.53057	5.22149	5.33284	5.2199
AP2A1	7.23072	6.42406	6.57265	6.43067	6.41961	7.01403	6.88759	6.494	7.10025	6.60664	6.3125	6.19839	6.77799
AP2A2	6.11266	6.72413	6.00659	6.2325	6.14737	6.72925	6.39639	6.36205	5.96251	7.08783	6.25064	6.93755	6.4595
AP2B1	7.25091	7.02986	6.76187	7.12022	7.11102	7.27217	6.59342	8.00904	6.26581	7.04607	6.78373	7.29946	7.14905
AP2M1	9.58853	9.43053	9.63744	9.70327	9.26689	9.85765	9.71624	9.56123	10.4167	9.79933	9.44457	8.73806	8.66094
AP2S1	9.68953	10.0846	10.3002	10.2416	10.3374	10.9902	10.6782	8.67852	10.5858	9.08637	10.2503	9.93289	11.0552
AP3B1	9.70552	9.83961	9.34236	9.35381	9.54953	9.55083	9.43347	10.0477	9.50907	9.09899	9.31206	9.77868	9.71216
AP3B2	5.63754	5.67763	5.46316	5.54549	5.79688	6.00811	5.56375	7.12514	6.07472	5.93425	5.46108	5.51619	5.78672
AP3D1	7.75692	8.34688	8.63291	8.55636	8.16951	8.18602	8.84538	8.30752	8.53804	9.17876	8.6285	8.24698	8.71732
AP3M1	8.50442	8.20801	8.33859	8.76642	8.29996	8.81147	7.40669	7.20517	8.60192	6.65558	8.97235	8.33238	8.71206
AP3M2	8.33091	7.55431	7.87474	8.68646	7.76078	8.1781	8.16834	8.23549	7.66092	8.96644	8.84326	8.47193	7.97248
AP3S1	6.95988	7.53317	8.7558	8.66805	8.33084	8.02651	8.15265	5.88089	8.37848	6.6799	8.79297	9.58683	8.66413
AP4B1	8.82464	9.02865	8.07823	8.01946	8.85041	8.99377	8.66258	9.10389	8.60337	8.91833	7.764	8.06703	7.80174
AP4E1	7.22259	7.13384	6.96219	9.60558	7.05177	6.65523	7.23099	6.90015	7.19743	7.05751	6.89728	7.20298	6.97589
AP4M1	6.50657	6.03127	6.28754	6.35625	6.36691	6.20878	6.29064	7.20385	6.22458	6.75302	5.90915	5.86022	6.13614
AP4S1	5.70068	6.14917	6.1694	6.0315	6.0764	6.08836	6.12605	5.97629	5.79502	6.00248	6.12719	6.09774	5.97263
APAF1	7.51654	7.42291	6.9474	6.77445	7.25697	7.86658	7.89836	7.75596	7.59093	7.54505	7.23435	7.72007	7.50999
APBA1	5.1893	5.39414	5.344	5.21471	5.44181	5.7053	5.26791	5.34335	5.31742	5.28762	5.23019	5.30038	5.11714
APBA2	5.19163	5.27863	5.35385	5.1984	5.43668	5.70758	5.4567	5.16521	5.67845	5.84829	5.11469	5.55759	5.30401
APBA3	8.05263	8.18685	8.46673	7.39024	7.7974	7.04655	7.93459	8.4759	7.91505	8.72004	7.76977	7.77771	8.19893
APBB1	5.28762	5.39711	5.37645	5.37197	5.32421	5.47382	5.18859	5.4156	5.2878	5.05821	5.54817	5.54916	5.70387
APBB1IP	7.22647	8.30303	7.86759	7.31839	7.04685	6.81465	7.47324	7.99021	7.75149	8.70988	6.86904	8.80405	7.6043
APBB3	8.86027	8.40529	7.91946	8.27998	7.47133	7.59285	7.61232	8.15072	8.13514	9.99673	9.32937	8.57336	8.74361
APC	5.00306	5.18373	5.39722	5.4036	5.60818	5.19849	5.2583	5.46464	5.59126	5.2477	5.3932	5.37326	5.06473
APC2	5.39724	5.42643	5.48807	5.27534	5.27733	5.37207	5.3641	5.9645	5.21577	5.50261	5.43085	5.36147	5.33557
APCDD1	6.92703	6.60562	7.58656	6.44275	5.91879	5.97691	7.60782	6.64576	7.19231	6.77225	6.86504	7.16815	6.8056
APCDD1L	7.5493	5.64344	6.06529	6.36939	9.70263	10.3678	10.7288	7.7942	8.56424	7.32946	5.53543	6.20918	5.76744
APCS	5.54731	5.5967	5.74974	5.65823	5.62653	5.97712	5.6214	5.8563	5.7071	6.0286	6.04974	5.87621	5.93594
APEH	8.2702	10.0439	8.53872	9.27639	9.07298	8.14785	8.72546	9.39794	9.06631	8.91399	9.91354	9.29363	9.85068
APEX1	8.64559	9.30794	10.1008	9.55609	9.10194	9.09794	9.08994	7.68405	9.87603	8.78005	10.371	9.42618	10.0512
APEX2	8.5608	9.13714	8.38776	8.35059	8.63595	9.00982	9.17406	8.87595	9.02403	9.27551	8.49157	9.37776	7.83674
APH1A	6.91993	6.26637	6.81316	6.85265	7.77257	7.04284	6.36434	6.6018	6.57603	5.62026	6.45145	7.0378	6.24452
APH1B	6.82678	7.6616	6.66311	6.89064	6.63962	6.84496	6.61938	7.2013	6.89274	6.95273	8.08934	7.56167	8.4832
API5	8.81589	8.74315	9.02852	9.76354	8.97548	9.86286	9.63008	8.73201	8.93719	8.46915	9.27649	9.22765	9.11812
APIP	7.58372	7.28615	7.61344	7.63432	7.83494	7.6208	7.64122	6.29123	7.52563	6.57099	8.30133	8.32398	7.9927
APITD1	5.33099	6.33419	6.05332	6.43934	5.58704	6.59842	5.99751	5.58999	5.8439	5.70918	6.48958	6.63524	6.36149
APLN	5.85086	5.3943	5.88488	5.5378	5.57946	5.76541	6.91099	5.68487	5.94795	5.82092	5.49862	5.98028	5.7541
APLNR	7.23967	7.92208	7.68305	8.44871	6.77594	6.99922	8.20004	6.95295	7.63465	8.65455	6.66029	7.79891	7.51542
APLP1	5.42811	5.32425	6.23085	6.14079	6.07307	5.70464	7.04551	7.48594	5.82366	5.8238	5.80112	5.79116	5.79331
APLP2	9.73356	9.2579	8.08788	8.87299	7.8432	8.96941	8.82489	8.07096	9.35489	9.04833	8.55133	8.49171	9.99935
APOA1	5.52268	5.32005	5.29079	5.59699	5.17073	5.25856	5.29123	5.03112	5.22345	5.43829	5.88544	5.39797	6.17082
APOA1BP	10.2261	10.3753	10.3551	10.6181	9.71141	11.0037	10.3809	10.6181	10.8374	9.17466	10.1128	10.2426	9.70469
APOA2	5.33774	5.54649	5.65415	5.73318	5.49993	5.63998	5.47266	5.52305	5.4761	5.56328	5.35326	5.4954	5.43307
APOA4	5.35099	5.34718	5.27346	5.26172	5.15214	5.11595	5.21212	5.29406	5.1295	5.25178	5.25252	5.20881	5.23381
APOA5	5.2484	5.45481	5.3944	5.28188	5.32176	5.00251	5.29145	5.36998	5.3573	5.51837	5.39886	5.5259	5.40452
APOB	5.13601	5.27008	5.17859	5.33752	5.32803	5.74895	5.45664	5.25173	5.33894	5.30779	5.13658	5.45345	5.48735
APOBEC1	5.44043	5.11037	5.26852	5.41037	5.4686	5.10587	5.23586	5.55069	5.26546	5.36762	5.33653	5.25799	5.33168
APOBEC2	5.16466	5.20496	5.19188	5.30404	5.32478	5.35689	5.6273	5.22697	5.36165	5.33774	5.35678	5.28703	5.35897
APOBEC3A	5.3536	5.70176	8.82586	6.45415	6.07167	6.26152	6.99715	7.12124	6.7694	5.77324	5.79592	6.38439	6.08916
APOBEC3C	5.79674	6.36387	5.77433	5.59274	5.82395	5.70511	5.86876	6.24647	6.16393	7.03837	5.47852	5.78042	5.98623
APOBEC3D	5.37036	5.30874	5.11334	4.83382	5.26352	5.12314	5.50348	5.64358	5.41941	5.35446	5.19493	5.47067	5.53727
APOBEC3F	5.79302	6.72251	7.46998	6.20332	6.09217	5.65855	6.45572	5.73928	6.93078	5.94847	6.09795	7.72908	7.01539
APOBEC3G	5.9838	8.2455	7.30621	5.91255	6.61731	5.57147	6.80296	7.16701	6.73111	7.65044	6.38434	8.41767	7.60972
APOBEC3H	5.82884	6.55145	6.12263	5.49458	5.86574	5.30597	6.01607	6.37154	5.72426	6.74827	5.51171	6.68733	5.7373
APOBEC4	5.58517	5.12965	5.29826	5.03825	5.20274	5.22587	5.169	5.26955	5.05211	5.09039	5.25473	5.37249	5.12228
APOC1	8.13369	11.6353	10.7637	10.1272	9.70172	10.5529	8.27473	10.3855	10.951	10.358	8.66789	10.6289	9.10338
APOC3	5.33653	5.27563	5.55698	5.49332	5.3673	5.37584	5.43974	5.25081	5.27008	5.49628	5.34558	5.45479	5.79143
APOC4-APOC2	5.36841	7.06168	6.33677	6.20098	6.27177	5.39597	5.68163	6.71761	6.11023	5.92383	5.74953	6.9072	5.99964
APOD	7.77982	12.4547	9.52861	12.7524	6.67907	13.5887	8.17002	6.23921	11.2302	11.4089	11.2754	14.1697	13.7725
APOE	11.2192	12.8532	11.9574	11.1495	10.2977	11.3362	10.0594	12.4547	11.9863	12.129	10.3127	11.6328	10.937
APOH	5.19299	5.10352	5.18394	5.22936	5.20203	5.07647	5.22577	5.20489	5.14315	5.23975	5.21165	5.26303	4.94696
APOL1	5.21921	6.55955	5.84241	6.16651	5.82555	5.84255	5.7473	5.95687	5.7034	6.18947	5.48985	5.90989	5.66489
APOL2	5.41862	5.40632	5.45926	5.03064	5.44947	5.30845	5.68734	5.59967	5.60223	5.12353	5.5319	5.38333	5.42324
APOL3	5.15531	5.57633	5.38934	5.37242	5.47304	5.31112	5.10566	5.48357	5.59451	5.41534	5.50908	5.48458	5.75595
APOL4	5.67789	5.57747	5.42374	5.3205	5.56635	5.49598	5.43478	5.34826	5.39157	5.65789	6.03592	5.86629	5.59439
APOL5	5.65319	5.44648	5.44101	5.5235	5.40505	5.26356	5.27976	5.91879	5.32383	5.25486	5.52787	5.2675	5.58879
APOLD1	7.36516	6.77147	6.6018	6.57165	5.96289	7.39811	7.24903	6.84427	6.28522	6.34783	6.77488	7.76015	6.98553
APOLIV	5.71547	5.59028	5.53094	5.85464	5.6674	5.32867	5.42836	5.44538	5.54509	5.49334	5.58302	5.615	5.53279
APOM	6.42467	6.43417	5.94565	6.27234	6.73069	6.59389	6.29168	5.89212	5.88565	6.53767	6.66699	6.20027	6.61397
APOOL	6.21985	9.05038	6.07913	6.83119	5.5583	6.13886	6.26181	6.30703	6.36422	6.32171	5.72446	6.17938	5.87859
APP	9.74785	7.86426	10.1152	11.0422	10.2724	11.2043	11.5976	7.98564	11.2818	7.60848	10.5694	10.7592	11.5928
APPBP2	7.53851	7.17369	7.98141	8.40266	7.07637	8.31069	7.16693	7.88543	7.15318	8.10457	7.64351	8.40404	8.47768
APPL1	5.71184	6.03876	6.64219	6.41052	7.10149	6.20662	6.44518	6.47908	6.61085	6.0965	6.96146	6.74199	6.57917
APPL2	8.27998	8.02391	7.58277	7.97758	7.61787	8.36554	8.06608	7.71853	7.24011	7.88809	8.73758	8.61258	8.6862
APRT	8.84113	9.80105	9.35269	9.84971	9.1838	10.2599	9.71759	8.57357	9.39909	9.35489	8.85942	9.14744	9.92172
APTX	9.04082	7.99462	8.45741	8.36554	9.63451	8.82056	9.81415	8.01175	7.66826	8.35402	8.32939	8.27848	8.28453
AQP1	5.34999	6.23976	6.19374	5.64625	5.54677	5.74521	6.10061	5.47316	5.6972	5.7203	6.34981	6.32357	6.51691
AQP10	5.26739	5.16177	5.43855	5.4406	5.12099	5.36641	5.2181	5.23291	5.27441	5.26492	5.30982	5.32051	5.45737
AQP11	5.46418	6.04828	5.66144	6.0764	5.60335	6.01072	6.02675	5.48077	5.86672	5.78075	7.23915	8.71953	6.1848
AQP12B	5.20107	5.41737	5.37728	5.34217	5.10579	5.36206	5.35002	5.16969	5.33598	5.37669	5.26704	5.46598	5.28091
AQP3	4.94215	5.57879	5.65732	5.52972	5.75275	5.37043	5.53443	5.38012	5.61745	5.91123	5.98081	5.51371	5.88863
AQP4	5.43991	5.44049	5.43234	4.99618	5.25253	5.18011	5.39943	5.5033	5.38106	5.65724	5.55135	5.37185	5.50296
AQP5	5.96412	5.48453	5.54303	5.26952	6.50703	8.88932	6.15362	5.20899	5.6968	5.41276	5.49716	5.25795	5.34029
AQP6	5.62083	6.00573	5.78772	5.7335	6.10109	6.13925	5.99879	6.11784	5.62998	5.55651	5.52722	5.84417	5.70481
AQP7	5.79273	5.22917	5.74668	5.72272	5.41726	5.72468	5.72012	5.22092	5.44324	5.47179	5.52714	5.95628	5.57932
AQP7P1	5.1911	5.37018	5.43732	5.22815	5.47893	5.41819	5.05487	5.43067	5.64184	5.37607	5.21387	5.50929	5.72029
AQP8	5.86157	5.23152	5.4587	5.26365	5.24444	5.38297	5.35594	5.60461	5.30733	5.45855	5.86048	5.46297	5.43332
AQP9	5.99319	6.93759	6.58489	6.04715	7.08417	6.58936	7.04093	5.7565	6.34931	6.30371	5.39958	5.84779	5.63686
AQPEP	5.24657	5.4797	5.49694	5.50667	5.34407	5.23621	5.50265	5.22338	5.5187	5.09654	5.22889	5.45878	5.42118
AQR	8.21694	9.24333	7.76198	8.07373	8.20265	7.83804	8.05556	8.2074	7.92582	8.7753	7.99558	7.72571	8.13263
AR	5.55453	9.1167	5.78807	7.45291	6.24756	5.70096	7.66982	5.59378	5.7099	8.07891	8.35005	7.27309	8.70792
ARAF	7.77689	8.61885	7.90979	7.23622	7.91047	8.0867	8.58611	8.4389	7.99657	9.17142	7.75448	8.57457	7.54038
ARAP1	6.73689	6.73837	6.33737	6.46934	6.50193	6.19294	6.10637	7.14099	6.48292	6.90746	6.26509	6.60979	6.46234
ARAP2	6.65417	6.65664	6.90208	6.76516	7.21372	6.82412	6.58188	6.75008	6.38195	6.5856	6.5845	6.57288	6.31181
ARAP3	6.95295	7.16578	6.88925	7.42427	5.92779	7.88648	7.63982	7.20691	7.6231	8.27146	6.66168	6.60938	7.29534
ARC	5.43288	5.7094	5.44695	5.71719	5.82853	5.45933	5.47708	5.43021	5.44651	5.55371	6.05028	5.53938	5.47227
ARCN1	10.3501	10.1008	10.2126	10.2762	9.54291	9.48766	10.7351	8.66204	10.4308	8.85121	9.24474	9.76388	9.48593
ARF1	8.23626	8.9807	8.45171	8.10823	8.57989	8.92887	8.83399	8.00146	8.14199	8.15556	7.93426	8.53778	7.9815
ARF3	8.59823	8.57428	8.23198	8.51421	8.78973	8.49422	8.99734	7.8635	8.30946	8.24186	8.35744	9.22303	8.42746
ARF4	7.44565	7.48852	8.15375	8.34652	7.8936	7.15877	8.03643	6.32096	7.95062	5.83627	8.91303	9.22171	8.77408
ARF5	9.95847	9.67795	10.0248	9.76993	10.3297	9.25274	9.65583	9.84462	9.54953	9.88779	9.4382	9.36826	9.61039
ARFGAP1	8.45002	8.45539	8.17127	7.97384	7.72991	7.85515	8.88914	9.2538	7.65604	9.8073	7.97882	8.02929	9.11912
ARFGAP2	7.24255	7.41224	7.27466	7.44806	6.78971	7.56756	7.67437	8.27572	7.58897	8.27037	8.13714	7.56455	7.80833
ARFGAP3	8.42054	9.00554	9.10977	8.19547	8.19723	8.31386	9.1791	9.16355	9.57195	8.47501	8.49722	7.99332	8.40048
ARFGEF1	8.04617	7.4184	7.96677	8.29364	9.13947	8.25169	8.84392	7.24958	8.23755	7.98637	8.99653	8.62006	8.80616
ARFGEF2	6.90437	8.40793	6.65137	6.46708	6.89428	6.82145	7.84192	6.56553	6.78567	6.55177	6.88734	6.372	6.78345
ARFIP1	7.11604	7.546	8.00233	8.6576	7.85204	7.44666	7.47705	7.60687	7.76601	6.47584	8.14856	7.63884	7.89628
ARFRP1	6.54742	6.1871	5.99257	6.11217	6.02772	5.54824	6.48871	6.80636	5.57357	6.62511	6.17586	6.36802	6.41571
ARG1	5.32827	5.41168	5.14782	5.24702	5.31025	5.45005	5.30606	5.30465	5.24933	5.62971	5.00983	5.3921	5.39932
ARG2	5.66686	6.38942	5.34753	5.85355	6.02705	5.52156	5.93454	5.83047	6.04805	5.69325	5.49463	5.50193	5.7213
ARGFXP2	5.45174	5.26521	5.02336	5.0103	5.41092	5.08077	5.10221	5.0848	5.36277	5.45455	5.4834	5.70903	5.38715
ARGLU1	9.20745	9.02778	9.73654	9.47768	9.60558	10.3025	10.0675	9.95483	9.5028	9.65932	9.32325	9.54097	9.57833
ARHGAP1	9.12955	9.39794	9.23278	9.7964	8.41587	9.1493	9.69559	9.60003	10.0651	9.98015	10.0743	9.80972	10.2997
ARHGAP10	5.8988	7.98913	7.19398	6.6136	7.56617	6.97442	6.83687	7.46129	7.10231	7.83441	6.60879	6.64546	7.48042
ARHGAP11A	6.10658	6.09865	5.73828	5.83016	5.96884	5.89926	6.064	5.96795	6.10032	5.95781	5.61718	5.83334	5.90741
ARHGAP11B	5.40584	6.31998	5.9953	5.57585	5.74167	5.863	6.08054	6.26871	6.25952	6.46121	5.70397	5.99038	5.67301
ARHGAP12	6.33077	6.33976	6.62061	6.52295	7.41974	6.93956	6.48285	5.78024	6.1911	5.60998	6.24604	6.65941	6.47919
ARHGAP15	6.49223	8.55543	8.22501	6.8614	7.38853	6.38923	7.51533	7.35962	7.3225	7.99483	7.14426	9.21431	8.32292
ARHGAP17	9.59062	9.10588	8.9166	8.80336	8.43403	9.07964	9.09605	8.62776	9.09122	9.53376	8.14859	8.73261	8.61651
ARHGAP18	5.21004	5.29165	5.3435	5.41044	5.7069	5.52573	5.6536	5.29864	5.28297	5.19638	5.32059	5.16274	5.43931
ARHGAP19	7.76357	7.3981	6.97005	7.23471	7.27793	7.54081	7.36802	6.50171	7.0473	7.25734	7.30767	7.18308	7.05105
ARHGAP20	5.26881	6.3617	5.27	5.56013	5.43194	5.306	5.48091	5.20714	5.39707	5.46162	5.31923	5.51742	5.6867
ARHGAP21	9.495	8.40534	9.93103	9.02315	10.234	9.59826	9.98208	10.2828	9.82089	8.58113	8.45555	8.63265	8.43145
ARHGAP22	7.00716	6.30606	7.49149	6.27492	6.86343	6.56087	6.37634	8.77845	6.88037	7.12922	5.73163	6.59426	5.97549
ARHGAP23	6.99601	7.03929	7.63779	7.88686	6.86253	6.2927	8.74825	6.56273	8.18246	8.2119	7.58835	7.64756	8.16477
ARHGAP24	6.56724	6.39001	6.71835	6.58047	5.82027	6.0953	7.42416	6.03037	6.34754	6.79135	6.40658	6.7073	6.7869
ARHGAP25	7.02702	8.1438	7.44574	6.42783	6.97242	6.35022	7.19768	7.4823	7.241	8.33024	6.41626	7.84316	7.04344
ARHGAP26	5.48176	6.10998	5.44641	5.51559	5.79246	5.54144	5.55792	5.81123	5.39129	6.18254	5.44334	5.48788	5.3597
ARHGAP27	5.27071	5.36038	5.81477	5.42481	5.6526	5.6034	5.69799	5.75195	5.58679	5.7214	5.33868	5.32656	5.41766
ARHGAP28	5.22987	5.81923	6.06722	5.76432	6.47117	6.07624	6.03861	5.87247	6.21189	5.49975	5.57669	5.79991	5.66259
ARHGAP29	5.35852	5.19448	5.4012	5.23852	5.38543	5.37217	5.22016	5.49294	5.50679	5.46172	5.55012	5.59611	5.44628
ARHGAP30	7.31839	7.49479	6.86801	6.05641	6.74533	6.7659	6.67209	7.31666	7.45583	6.86997	6.06719	7.45826	6.76917
ARHGAP31	6.25124	5.81181	5.96388	5.70844	5.88015	5.60003	5.64197	5.68202	5.77532	6.19453	5.56614	5.47896	5.78265
ARHGAP32	8.90273	8.40066	7.11937	8.00848	7.65699	7.90131	7.5899	7.46038	8.2911	8.49697	8.02274	8.11464	8.49413
ARHGAP33	7.16702	6.80942	7.05177	6.64925	7.22173	8.46142	7.61535	8.82464	7.28177	8.34369	8.0926	7.62988	8.76439
ARHGAP36	5.40538	5.75572	6.02126	5.62713	5.8077	5.69077	5.87335	5.84089	5.53911	7.61459	5.65357	5.67577	5.95233
ARHGAP39	8.45269	8.10342	8.42188	8.2949	9.08346	8.55922	8.68006	9.47889	8.86958	8.6606	9.82282	8.80202	8.3332
ARHGAP4	7.33573	7.93641	7.34135	6.60575	6.94629	6.64048	7.72376	9.24075	7.50699	8.71565	6.53551	8.30067	7.46484
ARHGAP42	5.34919	5.38868	5.4011	5.29754	5.42407	5.36245	5.55375	5.29691	5.63907	5.21216	5.15714	5.38684	5.30667
ARHGAP44	6.52427	7.10441	5.94936	7.60881	6.48451	7.57142	7.57164	8.97847	6.65876	7.6298	6.1135	6.55341	5.95026
ARHGAP5	5.51746	5.49237	5.3847	5.63719	5.5557	5.35971	5.5625	5.85661	5.49773	5.68016	5.54214	5.87685	5.55907
ARHGAP6	5.30056	5.32882	5.21207	5.24243	5.2979	5.49193	5.08268	5.30761	5.22138	5.24863	5.42598	5.29456	5.4342
ARHGAP9	6.7439	8.75679	7.75345	6.9653	7.1662	5.91254	7.75774	8.10973	7.73091	8.67928	6.41706	8.78505	7.83147
ARHGDIA	9.45431	9.38909	8.99206	9.13544	9.07152	9.47546	10.7205	9.29504	9.57171	9.91039	9.15409	9.7113	9.25151
ARHGDIB	11.0598	12.9664	12.0157	13.0585	12.7845	12.9261	11.6493	12.1133	12.0465	13.2309	11.9166	12.8228	12.174
ARHGDIG	5.17451	5.44276	5.47214	5.37128	5.72823	5.21955	5.20155	5.93444	5.27821	5.55865	5.13733	5.11195	5.5838
ARHGEF1	6.17178	6.8249	6.3431	6.24872	6.78079	6.92703	6.6636	7.25698	6.84617	7.34189	6.36981	6.48132	7.2016
ARHGEF10	8.6158	7.05586	7.73341	7.88703	7.43617	9.14833	7.94646	9.28829	8.32772	8.47089	8.04609	6.92783	8.02266
ARHGEF10L	5.95909	5.71037	5.99508	5.46294	5.38406	6.04555	5.97586	6.77669	6.05387	6.35595	5.69089	5.74352	5.93339
ARHGEF11	7.21671	6.541	6.42374	6.36387	6.67519	7.31407	6.97443	7.9077	6.76887	6.74678	6.66374	6.51523	6.09494
ARHGEF12	7.17582	5.98482	6.61291	6.76407	6.51695	6.32634	6.39584	7.40716	5.96916	7.0866	6.76496	6.50665	7.03444
ARHGEF15	5.5601	5.72344	5.66346	6.08503	5.83795	5.41881	5.39764	5.60576	5.3123	5.67628	5.57533	5.32889	5.75286
ARHGEF16	5.3397	6.33228	6.37646	6.14408	5.9257	5.13481	5.82081	6.64611	6.06481	7.29568	7.31037	5.64504	6.53769
ARHGEF17	7.22562	6.32816	6.05512	6.86145	5.97544	6.06953	6.73092	7.01235	6.59094	7.29865	6.69096	6.4834	6.71415
ARHGEF18	8.51207	8.36807	9.01561	8.54441	8.48396	9.20541	9.09763	9.41913	9.91473	9.53895	9.49958	9.07411	9.4369
ARHGEF19	9.45038	8.06595	7.22259	7.54271	7.8939	9.70844	8.32112	8.10051	7.9077	8.88567	7.70212	7.25443	7.20285
ARHGEF2	12.2789	9.90797	10.4391	10.5099	10.6679	11.8664	10.9552	11.5344	11.1651	11.0644	8.73748	10.4096	9.64829
ARHGEF25	5.63845	5.25808	5.28811	5.73726	5.46507	5.51354	5.16313	5.46762	5.43547	5.59279	5.54223	5.59261	5.17111
ARHGEF3	9.11668	9.60283	8.92264	9.26655	9.3884	9.01104	9.02751	9.65098	8.9287	9.66502	10.6802	9.12477	9.86882
ARHGEF33	5.4376	5.19456	5.61352	5.09164	5.29771	5.30723	5.32278	5.36789	5.34191	5.56771	5.46108	5.46886	5.31323
ARHGEF35	5.22988	5.34974	5.7139	5.434	5.81535	5.50035	5.42368	5.38023	5.19752	5.26994	5.22579	5.49227	5.31314
ARHGEF37	6.99041	7.0965	6.73034	6.53465	6.06505	5.99257	7.11626	7.62932	7.07394	7.05094	7.902	6.80023	7.84062
ARHGEF38	5.70358	5.12169	5.10153	5.45191	5.22684	5.47989	5.18138	5.38345	5.32033	4.87207	5.24136	5.33247	5.44485
ARHGEF4	5.44375	5.70059	5.69162	5.37465	5.75792	5.73041	6.91689	7.48275	6.0965	7.58948	5.61571	5.39438	5.16878
ARHGEF40	5.86507	5.92422	6.03604	5.85613	5.48853	5.88878	5.84601	6.02971	5.84117	6.16836	5.88905	6.2211	5.77792
ARHGEF5	6.64219	6.49434	7.67121	6.87728	7.91569	6.9098	7.5117	6.8287	6.73178	6.03717	6.48588	6.26809	6.69688
ARHGEF6	7.95	9.48694	8.53695	9.23371	8.5137	8.31684	9.07352	8.67354	8.33621	9.49499	10.2112	10.2555	8.83626
ARHGEF7	8.93655	8.10227	9.10687	8.68688	9.02401	9.35599	8.59459	9.4852	8.88058	9.13749	8.51824	8.46261	8.41147
ARHGEF9	5.40767	5.79733	5.41322	5.5635	5.70737	6.3443	5.92357	6.18841	5.72993	5.61341	5.44903	5.78732	5.86015
ARID1A	9.18177	8.98385	9.23483	8.95953	8.60043	9.69685	9.10615	8.44409	9.31576	8.19251	10.0482	9.08689	9.67852
ARID1B	8.33654	7.43391	7.26079	7.06599	7.7603	7.88897	7.2989	9.14926	7.06001	8.64007	7.30927	8.42036	7.52963
ARID2	6.31982	5.80344	5.97691	6.10779	6.72669	6.46228	5.77151	5.68702	5.87608	6.4927	6.42838	6.78633	6.56403
ARID3A	7.25481	7.65991	6.71331	6.73357	7.36516	7.15443	7.48625	8.42122	7.60737	7.84583	7.2786	7.35099	7.37938
ARID3B	6.70571	7.01644	6.62405	6.4927	6.5153	6.92898	6.47974	7.66678	6.77594	7.30264	6.90245	6.95715	7.02959
ARID3C	5.45291	5.63112	5.16053	5.29105	5.50667	5.27606	5.42214	5.14873	5.50749	5.58096	5.38799	5.40689	5.34527
ARID4A	5.66854	6.60251	6.29558	6.54337	6.27662	6.14331	6.2893	6.15457	6.10208	5.73803	6.25158	6.57861	6.55096
ARID4B	8.99929	7.86401	7.53477	7.60205	7.47958	7.57753	7.10992	7.84013	7.08295	8.28116	6.63636	7.28924	6.99854
ARID5A	6.35961	5.90433	6.25547	5.73414	6.31954	6.6244	6.44472	6.28064	5.99739	6.53332	6.25368	5.91607	6.037
ARID5B	10.3374	9.10095	9.55473	9.36997	8.80092	8.87042	8.76243	8.79856	9.81055	8.25667	9.35934	8.73858	9.35773
ARIH1	6.82069	7.89232	7.22047	6.92978	7.12312	6.56927	7.20835	6.8873	6.7741	6.63415	6.78774	6.36888	6.51021
ARIH2	8.39214	8.0579	7.73293	7.63179	8.71766	7.96514	8.10786	9.39552	7.75692	9.1128	8.40834	9.36538	9.20866
ARL1	9.60692	8.26526	8.92693	8.57428	8.48805	8.70059	9.24181	7.92156	8.33669	8.19425	9.37823	8.94005	10.1133
ARL11	5.25856	5.32664	5.32271	5.32001	5.28404	5.36421	5.224	5.55617	5.41288	4.99215	5.26338	5.40425	5.40299
ARL13A	5.5026	5.21025	5.38314	5.52044	5.32213	5.47962	5.30415	5.47666	5.18362	5.43681	5.67398	5.51314	5.28656
ARL13B	5.37763	5.20527	5.28652	5.95075	5.73968	5.52989	5.78721	5.78614	5.56622	5.36428	5.38802	5.60577	5.74039
ARL14	5.47887	5.24982	5.37786	5.24498	5.28179	5.51629	5.39408	5.40468	5.65589	5.64813	5.04838	5.62641	5.22629
ARL15	5.90401	5.25295	5.55365	5.61443	5.83862	5.60582	5.6466	5.4535	5.64581	5.4265	5.74118	5.43441	5.53505
ARL16	8.4673	7.80077	7.2686	6.77837	7.63574	7.46797	8.00112	7.50712	7.26844	7.36325	6.99228	7.73421	7.79624
ARL17B	7.03059	5.89138	6.68899	5.91422	6.15285	6.34188	6.41826	6.2328	5.77952	6.78679	6.30392	7.6446	6.64356
ARL2	9.60283	10.0729	9.81846	9.95483	9.32673	9.58927	9.06454	9.84293	9.57328	10.3101	9.85836	9.31987	9.17622
ARL2BP	8.94963	8.77942	10.1411	9.82747	9.13439	9.34265	8.59836	8.39933	9.41224	8.60887	9.00511	9.57049	9.81299
ARL3	6.83172	5.55804	6.1525	6.0592	5.87323	7.33387	6.20204	7.03227	6.03943	6.53099	7.14466	6.84439	7.52033
ARL4A	7.53379	6.54392	7.028	7.48626	7.06444	6.88537	6.12554	5.3	6.68783	6.31386	6.97464	7.26738	7.40483
ARL4C	5.33494	5.94368	5.84798	6.08336	6.00768	6.08215	5.44731	5.67854	6.06529	5.59029	5.66643	5.82088	5.90534
ARL4D	5.47136	5.48444	5.61683	5.62588	5.53104	5.43025	5.56639	5.86129	5.44898	5.73275	5.52227	5.61763	5.80745
ARL5A	7.55774	8.31948	8.2236	8.02161	8.44807	8.0478	7.7999	7.37808	7.60303	6.72705	7.94899	7.85076	7.99655
ARL5B	7.08932	7.63096	7.72889	7.02069	8.51216	7.08246	6.76155	6.72365	7.76116	6.83287	6.31797	6.04914	6.45989
ARL5C	5.42549	5.26285	5.65777	5.38106	5.54541	5.29994	5.60113	5.88496	5.50992	5.39902	5.37339	5.46596	5.48242
ARL6	5.41108	5.1906	5.79049	5.42407	5.74067	5.59556	5.53497	5.10219	5.59962	5.4235	5.33582	5.39393	5.33532
ARL6IP1	11.693	10.9544	11.1768	11.6602	12.0007	11.9275	11.1896	10.4772	11.4534	9.80199	11.5022	11.772	11.504
ARL6IP4	8.23047	8.06708	7.47175	7.63113	7.30586	7.51229	7.50583	8.04432	7.22402	8.02827	7.66062	7.5937	7.74384
ARL6IP5	10.9043	9.93456	10.5582	9.92647	9.78103	9.01601	10.1939	11.3111	9.73488	10.1137	10.1179	10.4429	10.2057
ARL8A	5.18209	5.60581	5.44511	5.4728	5.48198	5.52904	5.53206	5.37847	5.34217	5.80719	5.68993	5.52168	5.70521
ARL8B	8.02863	7.72735	8.80814	8.91878	9.15208	7.78598	8.74676	9.02712	8.62338	7.52693	8.51827	9.10699	8.72487
ARL9	6.33007	5.76417	7.66792	5.80173	7.89735	7.24333	7.63251	6.0716	7.78127	5.87203	6.57619	5.95817	5.40246
ARMC1	7.98211	7.63336	7.97734	8.36132	9.07306	8.02888	8.09657	8.51082	8.24266	8.7771	9.02557	9.00672	8.16403
ARMC10	8.79693	8.74729	9.91308	10.0004	9.91643	9.21777	9.66163	8.08733	9.73809	8.08277	9.82426	8.88262	9.37029
ARMC2	5.66097	5.56666	5.69911	5.4103	5.53268	5.81722	5.72639	5.4106	5.43604	5.79155	5.78708	5.40334	5.65071
ARMC4	5.41955	5.27549	5.07677	5.24102	5.40827	5.886	5.09205	5.38487	5.40391	5.58234	5.43205	5.34508	5.35623
ARMC5	5.92422	5.67202	5.8364	5.52929	5.76472	6.07855	6.12003	6.41149	6.32337	6.54639	6.22936	5.757	5.94112
ARMC6	6.85536	6.88386	6.6945	6.55379	7.42382	6.83328	6.84769	7.27826	6.78379	7.04646	6.71483	6.49511	6.44352
ARMC7	7.23449	6.84755	6.80814	6.98072	6.498	6.78363	6.30693	6.73935	6.14816	6.25359	6.19997	6.72264	6.95498
ARMC8	6.63571	6.19245	7.67495	6.68187	6.87664	6.99721	7.14216	5.94296	7.12909	5.56502	7.10721	7.28002	7.10773
ARMC9	5.30857	5.54275	5.68262	5.68861	5.75544	5.69847	5.50035	5.34064	5.68459	5.56632	5.64805	5.55611	5.65223
ARMCX1	7.44844	7.00409	7.89419	7.6344	8.3777	7.34227	7.85876	5.92615	7.38828	5.96012	8.36227	8.09067	8.50933
ARMCX3	7.24265	6.68667	7.08089	7.29671	7.32599	7.59463	7.88131	5.92733	6.68094	6.15681	7.31456	7.76539	7.84496
ARMCX5	6.72195	6.44685	6.4446	6.83344	7.12413	6.33329	7.14517	6.20436	6.45838	6.18536	6.6143	7.19305	6.6832
ARMCX6	7.37393	6.89702	8.16906	8.1356	8.19803	7.841	7.69046	5.53192	7.71339	5.83148	8.28063	8.61967	7.87528
ARNT	6.58387	6.12812	5.94233	6.12186	6.62511	6.2504	5.83971	6.48325	5.83933	5.67973	6.25128	5.75676	5.85528
ARNT2	7.87447	5.46064	6.02884	6.79015	6.02663	5.09482	6.77089	6.39146	6.94586	7.02446	7.14675	6.57656	6.22744
ARNTL	7.45216	6.70824	6.6369	6.96648	6.34545	6.5856	6.75288	6.29298	6.44308	6.60768	6.40342	7.07951	6.61932
ARNTL2	5.24651	5.68347	5.03559	5.39176	5.40314	5.42622	5.4067	5.31742	5.67144	5.32589	5.33795	5.35402	5.2828
ARPC1A	10.098	9.82879	10.479	10.9977	10.6966	10.6864	11.2569	9.6599	10.6478	9.63094	10.4485	9.89213	10.017
ARPC1B	7.35208	7.54486	8.28133	8.06423	8.58272	8.1809	8.5475	6.98878	7.84962	6.38612	6.26792	7.43379	6.67015
ARPC2	11.911	11.5915	12.1811	12.5056	12.6606	12.0877	12.006	11.4267	12.3273	11.3113	11.5484	11.8535	11.5618
ARPC3	9.05343	9.0359	9.62917	9.69658	9.35109	9.63491	9.96958	7.28007	8.94074	8.55817	10.304	10.0231	9.98576
ARPC4	7.23537	8.39542	10.5577	9.48766	8.97937	8.55993	8.92485	8.01339	9.21777	7.59913	9.22722	9.71196	9.22894
ARPC5	9.90581	9.0406	9.87855	9.86705	9.7783	10.5381	9.71049	9.44841	9.69025	8.53168	8.93493	9.76607	8.95794
ARPC5L	8.63073	9.27856	10.6019	9.25897	9.61381	9.09507	9.1166	8.32836	9.46754	8.34688	8.63281	8.306	8.11629
ARPM1	5.75805	5.71598	5.7742	5.88825	6.32871	5.83594	5.85977	5.76163	6.12438	5.5385	5.84431	5.64904	5.68772
ARPP19	6.69191	6.951	7.25156	7.98167	7.66849	6.72076	7.03249	7.08084	7.61344	7.20611	7.97469	7.13244	7.53467
ARPP21	5.11476	5.42353	4.95835	5.21928	5.64998	5.16135	4.90444	5.33797	5.31028	5.15766	4.85512	5.27285	5.16464
ARR3	5.19587	5.14649	5.17352	5.57317	5.12208	5.20584	5.13119	5.19676	5.12162	5.34865	5.08489	5.22586	5.32145
ARRB1	7.86296	7.19787	6.9482	6.40429	7.41707	7.09608	7.03145	7.29526	8.50579	8.32326	8.9629	8.43411	7.85475
ARRB2	5.44902	5.90291	5.99633	5.56947	5.6034	6.2325	5.76075	5.79595	5.78229	5.3113	5.68225	5.91682	5.83891
ARRDC1	6.22757	6.32276	6.11048	5.8644	6.59318	6.32988	6.18905	6.17363	6.20989	7.1511	6.38811	6.56223	6.85698
ARRDC2	5.50992	5.37631	5.18328	5.56922	5.56518	5.38787	5.23131	5.37021	5.5517	5.63843	5.83408	5.8122	5.54263
ARRDC3	6.61887	6.17942	6.84276	6.56691	6.95295	6.95859	6.5559	6.30548	6.77147	6.21262	7.01056	7.18639	6.7712
ARRDC4	5.3874	6.05648	5.6537	5.71472	5.69287	5.46603	5.98858	5.79203	5.46912	5.92506	5.66105	5.70331	6.13096
ARRDC5	5.2564	6.3122	5.47527	5.18172	5.42039	5.2326	5.9683	5.54879	5.61371	6.30578	4.95587	5.81119	5.78523
ARSA	6.66987	6.96098	6.47486	6.22977	6.76224	6.44113	6.61601	6.82759	6.83172	7.88332	6.97354	7.2257	6.77641
ARSB	5.62019	5.77308	5.75828	5.78825	5.82497	5.62206	5.754	5.9013	5.77934	5.4554	5.64684	5.81367	5.33681
ARSD	9.18707	10.5034	9.4803	9.00249	9.20527	9.46845	8.80337	8.3908	8.77074	10.0161	10.233	9.75962	10.7005
ARSE	5.47584	5.19732	5.264	5.34063	5.51681	5.74808	5.32621	5.53411	5.81048	5.13043	5.42088	5.68496	5.26617
ARSF	5.29125	5.31574	5.16426	5.10185	5.22655	5.31412	6.65426	5.36678	5.49076	5.43149	5.18195	5.46762	5.22351
ARSG	5.45464	6.36538	5.60276	6.28811	6.12136	5.63671	6.04511	6.21993	6.28436	6.12763	7.06575	6.88088	7.2531
ARSH	5.78506	5.44283	5.71764	5.45573	5.33451	6.0114	5.66779	5.4555	5.63895	5.55194	5.97588	5.46311	5.46353
ARSI	5.25258	5.08696	5.33763	5.2935	5.509	5.38277	5.50532	5.22106	5.4376	5.41074	5.59375	5.4895	5.49934
ARSJ	5.65444	5.73307	5.67291	5.91216	6.43924	6.55584	5.98386	5.43325	5.99718	6.14281	5.56829	5.38648	5.36849
ARSK	5.38119	6.09939	5.81895	5.62393	5.77271	5.75816	5.64701	5.88015	5.93309	5.73436	5.95047	6.00788	5.7211
ART1	5.29431	5.88033	5.77132	5.49377	5.93367	5.74711	5.53862	5.62549	5.47298	5.54198	5.90223	5.72712	5.57272
ART3	6.05269	5.43733	6.84349	5.36802	7.70911	8.09186	8.86495	6.45556	5.70606	5.75994	5.67341	5.40548	5.38769
ART4	6.14434	5.6251	5.99444	5.88583	5.75556	5.83093	5.57584	5.72375	5.64387	5.91364	6.04791	5.87778	5.69515
ART5	6.03606	5.27243	5.37563	5.55309	5.70571	5.3108	5.22843	5.5057	5.25142	5.2472	5.47994	5.4573	5.13553
ARTN	6.16106	5.78114	5.51391	6.39772	5.55713	5.61595	6.23045	6.39986	7.0112	5.49514	6.85563	5.94199	6.0438
ARV1	8.44871	9.40266	8.25233	8.33859	8.97847	9.18482	8.51125	8.32649	8.08335	7.93007	8.27438	9.00749	8.38473
ARVCF	5.23717	5.35731	5.49245	5.44923	5.61733	5.23669	5.18466	5.5301	5.54423	5.8364	5.37078	5.81004	5.57587
ARX	5.55546	5.63366	5.72886	5.62497	5.41879	5.51065	5.60438	6.50273	5.49208	5.66692	5.66214	5.47453	5.37136
ASAH1	6.97566	6.8682	6.62644	6.75229	6.81271	7.16444	6.99016	6.18399	7.29581	6.06102	6.98824	7.00209	7.96886
ASAH2	5.38352	5.5955	5.59556	5.70615	5.52531	5.45364	5.51701	5.35321	5.28811	5.55465	5.17132	5.38256	5.35049
ASAH2B	5.53299	5.52504	5.51579	5.64805	5.66418	5.64678	5.33765	5.72781	5.49948	5.34344	5.69628	5.52128	5.60309
ASAP1	10.0749	9.2263	9.69685	9.63311	10.0078	9.11764	9.4534	10.9118	9.27309	10.2461	8.12928	9.12517	8.42058
ASAP2	8.00458	7.36871	7.19443	7.37584	6.85998	8.35269	6.49764	6.64789	7.88809	7.45538	7.14363	6.94707	7.09266
ASAP3	9.62062	8.92436	8.09704	8.04002	7.96349	8.07935	7.60666	9.8281	8.54511	8.70758	8.69123	7.87286	8.01994
ASB1	5.85499	6.32841	6.39584	6.46259	6.93683	7.11852	6.48487	6.75522	6.44596	7.00397	6.91977	6.08699	6.44096
ASB10	5.6529	5.76163	5.31636	5.31589	5.68512	5.83763	5.65701	5.70331	5.53575	5.38747	5.7805	5.67375	5.99506
ASB11	5.32328	5.43954	4.91519	5.33759	5.62665	5.20636	5.28147	5.16746	5.50606	5.62085	5.67854	5.82855	5.56518
ASB12	5.60304	5.44257	5.55996	5.39413	5.78915	5.46293	5.77819	5.55989	5.38988	5.42494	5.48675	5.33802	5.36315
ASB13	7.77875	7.04607	8.4113	8.63444	8.66353	8.68226	7.66252	7.97112	8.47089	7.0088	9.83502	8.44356	9.63847
ASB14	5.38731	5.20753	5.29822	5.30597	5.58431	5.12255	5.34408	5.47093	5.2519	5.41573	5.08812	5.04165	5.37379
ASB15	5.60418	5.27426	5.37168	5.64153	5.41793	5.43588	5.47326	5.32179	5.34289	5.30379	5.15959	5.34303	5.2811
ASB16	5.59818	5.64675	5.47397	5.61664	5.59124	5.39347	5.53879	5.45243	5.57205	5.75114	5.44022	5.84597	5.72401
ASB17	5.14977	5.33289	5.28179	5.3036	5.31719	5.35205	5.32102	5.45015	5.401	5.3274	5.28707	5.38451	5.12439
ASB2	5.54288	5.48132	5.34504	5.58164	5.56165	5.5808	5.66973	5.4837	5.54518	5.35173	5.73576	5.61438	5.49418
ASB3	5.77482	5.80441	6.48419	5.84117	6.44405	6.36326	5.93163	5.5014	6.03854	5.29491	6.32552	6.47162	6.7522
ASB4	5.23461	5.10523	5.37387	5.17849	5.23806	5.37884	5.42285	5.3501	5.50797	5.33546	5.40108	5.46241	5.06514
ASB5	5.27965	5.36631	4.87965	5.21394	5.24751	5.25375	5.42005	5.76691	5.33675	5.26666	5.47604	5.17641	5.34811
ASB6	6.99482	6.68731	6.54709	6.81391	6.79321	7.39947	6.70986	8.27627	7.04892	8.12131	7.3028	6.58483	7.07092
ASB7	5.48931	5.66299	5.53247	5.74309	6.14917	5.47534	5.83126	6.00986	6.0476	5.29401	5.8109	5.46218	5.71554
ASB8	6.82298	6.87766	7.20002	7.09692	7.28093	7.43207	6.89464	6.66951	7.39234	6.59424	7.16898	8.04247	7.64443
ASB9	6.30673	5.32681	6.03224	5.59168	6.70563	6.22968	5.98449	5.21384	6.23397	5.72461	5.3355	5.87218	5.60375
ASCC2	10.1252	11.602	9.99122	9.97837	8.35137	9.40266	9.76309	9.61241	9.82164	11.0177	9.05926	9.05021	9.17726
ASCC3	7.89232	8.50442	8.20444	8.64105	8.43337	8.2745	7.78579	7.17919	8.19723	6.35625	7.05519	7.67022	7.16109
ASCL1	5.68984	5.56455	5.71719	5.53044	5.38976	5.50968	5.18132	5.60647	5.46698	5.58016	5.53895	5.12986	5.44874
ASCL2	6.25519	9.90449	8.91745	6.68876	6.57231	7.00756	7.62113	8.01889	7.20734	9.66221	10.3978	7.74694	7.78455
ASCL3	5.23478	5.21408	5.25086	5.25359	5.60142	5.32774	5.24239	5.29461	5.39856	5.25535	5.35406	5.54088	5.41367
ASCL4	5.13091	5.25216	5.21542	5.45374	5.26295	5.21093	5.16749	5.18011	5.46834	5.18181	5.72311	5.28285	5.41127
ASF1A	7.50957	7.52777	7.57377	7.30832	6.96058	7.27172	7.47155	6.83893	7.03755	6.53867	7.156	7.88319	7.42308
ASF1B	7.65918	7.20892	7.32792	6.65442	8.14355	7.46915	7.29508	8.07262	8.1725	7.84105	6.65175	6.28898	6.91144
ASGR1	6.2789	6.58902	6.35052	5.66568	6.36326	6.02306	6.46019	6.59699	6.13441	6.58047	6.10797	6.12921	6.43001
ASGR2	5.29174	5.33967	5.45467	5.38868	5.62918	5.48191	5.73183	5.34141	5.68142	5.92422	5.58263	5.90873	5.29326
ASH1L	5.61471	5.4987	5.62621	5.54369	5.38029	6.16521	5.54684	5.47411	5.61266	5.59864	5.76308	5.4452	5.60702
ASH2L	9.12653	8.71616	9.6565	11.9715	9.72467	9.81531	9.53971	8.53872	9.24441	7.95482	10.2904	10.156	9.26172
ASIP	5.33959	5.62958	5.83702	5.55523	5.28427	5.5313	5.1026	5.65505	5.58874	5.3263	5.28708	6.10618	5.44549
ASL	5.77987	6.84118	5.67394	5.90275	5.46302	5.82906	5.5807	6.47067	5.69615	5.709	5.60064	5.37412	5.72488
ASMTL	7.77472	6.82191	7.97763	6.96544	7.92361	7.2978	7.55669	7.24847	7.83494	8.07353	8.94533	8.04513	8.41638
ASNA1	5.25814	5.73574	5.56548	5.37733	5.76863	5.5469	5.78844	5.32547	5.59324	5.38835	5.47382	5.43903	5.6872
ASNS	8.55619	8.13725	9.82764	9.11716	9.69258	9.13381	9.09143	10.7542	9.48909	8.73226	8.21218	7.37955	7.97757
ASNSD1	8.72152	8.35719	9.40027	9.07009	9.86144	9.17572	9.30502	8.47702	8.66278	8.12932	9.10592	9.15963	8.92724
ASPA	5.37544	5.33044	5.36899	5.34689	5.30486	5.44597	5.42148	5.36428	5.19366	5.57382	5.46552	5.8073	5.79539
ASPDH	5.75934	5.42293	5.77909	5.46712	5.40317	5.6191	5.44068	5.38223	5.25572	5.70312	5.60614	5.67077	5.49074
ASPH	5.34849	5.44178	5.78917	7.82506	6.22731	6.1924	6.4535	5.56892	5.9358	5.44501	7.10972	6.09413	6.00993
ASPHD1	6.97161	5.37918	5.57995	5.61853	6.31163	5.28745	6.56953	5.54144	7.1511	5.4901	6.18743	5.42348	5.52973
ASPHD2	5.50687	6.80371	6.02082	7.59815	5.86308	5.56952	5.84619	6.37214	6.21398	6.22373	6.08598	6.66473	5.77412
ASPM	8.28177	8.4086	8.09013	7.98309	8.95248	9.54822	9.55629	8.78172	8.86876	7.63904	6.10226	7.186	6.36011
ASPN	5.44576	5.3523	5.33516	5.35982	5.41672	5.36152	5.39313	5.40876	5.12838	5.18162	5.38213	5.29135	5.34011
ASPRV1	7.896	5.5834	5.73339	5.49309	5.49287	6.08143	5.87656	6.15198	5.9166	5.61094	5.73062	5.73576	5.89546
ASPSCR1	7.00081	7.03513	6.36115	6.24817	6.6616	6.77816	7.33999	6.76187	6.6105	7.19743	6.29648	6.71935	6.88349
ASRGL1	5.35865	6.32489	5.58744	5.5872	5.12375	6.49821	5.64586	5.41263	6.25312	5.43423	5.6363	6.15411	5.66524
ASS1	9.2796	10.7543	10.5348	10.9287	10.2017	9.29421	10.4284	11.2371	9.09054	8.93383	6.92579	8.39832	7.45384
ASTE1	6.83288	6.41647	7.01526	6.92898	6.53265	6.996	6.72424	6.30926	6.33017	6.49667	7.05895	6.91983	7.52695
ASTL	5.50561	5.61961	5.44795	5.4449	5.63664	5.77557	5.67565	5.74723	5.37632	5.6859	5.59637	5.40607	5.63614
ASTN1	5.75334	5.60463	5.60611	5.41486	5.53753	6.15664	5.58871	5.39417	5.64509	5.42887	5.9569	5.63486	5.40615
ASTN2	5.50737	6.25152	6.25179	6.61711	6.07379	8.73227	6.30992	5.92835	6.1319	6.81993	7.26008	6.10485	7.82248
ASXL1	8.41986	7.62498	7.14059	7.01324	7.92103	8.4126	7.92894	7.5212	7.23838	7.69337	7.44241	7.81913	7.28335
ASXL2	8.60489	8.50507	7.8635	8.12589	8.73227	9.0399	8.33722	8.62405	9.00826	7.77722	8.24806	7.99038	8.30753
ASXL3	5.66614	5.26526	5.15401	5.14745	5.34396	5.37421	5.21468	5.23315	5.37135	5.47161	5.2075	5.20565	5.40417
ASZ1	5.23086	5.37067	5.55541	5.30099	5.22206	5.33897	5.27243	5.50632	5.47397	5.48666	5.41395	5.66174	5.45235
ATAD1	7.69627	7.35338	7.32634	8.27306	7.74391	7.84092	7.14343	6.79759	6.98586	6.5053	8.03528	7.85604	8.28664
ATAD2	8.05116	7.53338	7.54087	7.79061	8.58146	8.06537	8.91544	7.8432	7.89444	6.28349	8.71215	6.86459	6.90747
ATAD3A	8.38422	7.84168	8.08277	7.20172	7.64972	9.10588	6.92086	8.01118	7.15654	8.09648	7.01959	6.49061	6.28936
ATAD3B	5.72353	5.67028	5.75081	5.89088	5.81208	5.63359	5.7365	5.32806	5.78331	6.04296	5.96784	6.02038	5.73289
ATAD3C	5.46107	5.54795	5.50296	5.62327	5.60798	7.54269	5.49322	5.40885	5.81119	5.01844	5.58095	5.15998	5.13634
ATAD5	5.91917	5.6167	6.01488	5.43206	6.1681	6.47746	5.82771	6.40614	5.83994	6.66274	5.75331	5.89968	5.57186
ATAT1	6.45939	5.6587	6.10307	6.01138	5.99591	6.65841	6.58734	6.40237	5.87036	6.22266	6.15577	6.17054	6.09199
ATCAY	5.53505	5.29329	5.50202	5.37675	5.57516	5.51972	5.30385	5.46787	5.42817	5.55827	5.66086	5.54591	5.45644
ATE1	6.23921	6.68475	6.17519	6.18096	6.14535	5.92929	5.78065	5.65149	6.13166	5.49147	6.09467	5.89461	6.11005
ATF1	5.55184	5.51358	5.58717	5.85966	5.95369	5.49158	5.50435	5.39849	5.57418	5.66245	6.04343	5.68721	5.5043
ATF2	7.20385	6.92349	6.7274	6.76443	6.93211	6.74167	6.78197	6.2281	6.68405	6.10656	6.37093	6.58835	6.6631
ATF3	6.29408	6.67643	8.06218	7.31992	7.82468	7.01057	8.3525	7.72211	7.63857	6.20029	7.81913	8.5366	8.37106
ATF4	6.23371	7.50419	7.71978	7.32056	7.8156	7.20187	7.96955	7.64757	7.73323	7.02016	7.7855	7.23712	7.06601
ATF5	9.45284	8.76559	8.70599	7.75494	8.45606	8.47159	9.14	9.94263	9.05402	8.80415	8.66503	8.18229	9.10846
ATF6	8.80013	8.14668	9.69969	8.59823	9.43702	9.60971	7.9248	8.30497	9.33785	7.35976	8.62617	8.85716	8.4971
ATF6B	5.65701	5.67913	5.65862	5.46355	5.59647	5.78383	5.62297	5.58935	5.97607	6.00058	5.68418	5.46635	5.59026
ATF7IP	6.05595	5.53023	5.82086	5.2852	5.44081	5.62285	5.95653	5.74711	5.60937	5.87119	5.52834	5.65684	5.72691
ATF7IP2	7.69434	7.2479	6.68947	6.77744	7.0088	6.86457	6.18837	7.38926	6.78791	7.49801	6.17612	6.67857	5.77393
ATG10	6.51264	6.81992	6.2148	6.38074	6.45491	6.16495	6.04418	6.48038	6.20258	6.32663	6.44894	6.29552	6.28209
ATG14	7.37226	7.73341	7.75443	7.0965	7.48547	7.50305	7.01566	7.40671	7.38834	7.76899	7.75329	7.17521	7.88561
ATG16L1	8.11901	8.69224	7.87647	8.19908	8.66724	8.51846	7.86505	7.91946	8.32649	8.96039	8.36873	8.21397	9.09013
ATG16L2	6.4077	6.50459	5.71639	6.33948	6.08383	5.747	5.59945	6.91136	5.92514	6.9094	5.98036	6.03193	6.65416
ATG2A	7.58561	7.38926	7.19743	7.53061	7.15359	6.87652	7.32179	7.63563	7.34101	7.47958	7.48375	7.02902	7.55685
ATG2B	5.82292	6.18814	6.59389	6.61608	6.18973	6.26919	6.27637	6.7696	6.24336	5.55069	6.65379	6.22685	6.22494
ATG3	9.23278	9.19709	10.1651	9.06531	9.39191	9.97475	9.6664	8.34815	8.82954	7.91139	9.40383	9.60671	9.47412
ATG4A	5.19747	5.42661	5.3661	5.41655	5.36918	5.47846	5.40327	5.28171	5.38182	5.19644	5.54591	5.40942	5.45493
ATG4B	6.58184	6.94936	8.22178	7.36914	7.10691	7.60354	7.0219	5.81011	7.57092	6.43701	8.11857	7.69553	8.08376
ATG4C	7.57043	7.06496	7.58817	6.91649	7.08812	6.89098	6.70854	6.5882	6.79428	6.46028	7.39323	7.34893	7.22892
ATG4D	6.48647	6.17624	5.98272	5.96855	5.99215	6.28262	6.12189	6.2295	6.014	6.39925	6.25069	5.65312	5.89428
ATG5	6.92151	6.42183	6.63866	6.88269	7.07757	6.92818	6.58138	7.74895	6.09987	6.83058	6.60942	7.58642	6.53297
ATG7	7.62736	8.5282	9.0221	8.42581	8.09648	7.58705	8.01004	9.00554	8.16365	8.76799	8.20134	8.51439	8.27732
ATG9A	8.54921	7.31395	7.67893	8.59448	8.35332	8.04905	8.05701	8.79101	8.25103	8.40673	7.58084	7.52016	7.3497
ATHL1	8.01833	8.5514	6.22731	6.65137	6.4329	5.79502	7.25109	7.75996	6.39647	8.72073	9.39253	6.56011	9.69998
ATIC	10.3551	12.0007	10.7871	11.3624	11.3951	11.5113	10.9212	12.0617	10.8739	11.1548	11.0697	10.9533	10.0909
ATL1	8.56496	7.71951	7.52638	7.58514	6.8588	8.41064	6.89732	6.61506	7.7525	8.12991	6.98358	6.57109	6.46993
ATL2	9.46007	8.27268	9.07298	7.76045	8.87975	9.38387	8.37366	9.2274	8.60489	7.17034	7.1698	7.06976	7.39121
ATL3	9.49518	11.3558	8.8721	8.7231	9.20946	7.89919	10.0021	9.37109	9.29053	8.67623	7.86461	8.01164	7.91594
ATM	5.21012	5.22926	5.47618	5.36759	5.44437	5.46331	5.71132	5.20016	5.40225	5.52517	5.46183	5.19094	5.27162
ATMIN	5.06237	5.60534	5.99129	6.02615	6.34369	5.86275	5.8011	5.57398	6.13518	5.51149	5.75016	5.40463	5.29207
ATN1	8.29047	7.37674	7.07188	6.80296	7.36424	7.20864	9.05539	7.8178	7.58561	8.20563	7.34509	6.64168	6.49075
ATOH1	5.24125	5.15499	5.4176	5.41459	5.5776	5.50699	5.4442	5.28679	5.33549	5.40378	5.37627	5.14263	5.15889
ATOH7	5.48036	5.5191	5.24125	5.36024	5.26556	5.44382	5.07039	5.19018	5.56942	5.23561	5.48579	5.41043	5.20162
ATOH8	5.39136	5.461	5.43876	5.53595	5.49645	5.16344	5.61185	5.36986	5.31871	5.83839	5.68344	5.56594	5.37158
ATOX1	10.9596	11.2645	10.9118	10.5957	10.4096	10.5702	10.6865	9.90449	11.324	11.318	10.6897	11.178	10.6949
ATP10A	5.27317	5.57393	5.45198	5.70549	5.61365	5.34097	5.52839	5.59722	5.47082	5.73361	5.81759	5.41986	5.68336
ATP10D	5.33714	5.47572	5.47999	5.43334	5.62794	5.06224	5.54514	5.49207	5.39477	5.65341	5.26681	5.266	5.60513
ATP11A	5.30496	5.55791	5.47701	5.11609	5.33414	5.38976	5.05278	5.53322	5.26755	5.40018	5.32902	5.5097	5.31125
ATP11B	5.97139	5.43601	5.7633	6.35992	7.09982	6.29185	6.05453	5.7275	6.4466	5.55013	6.03845	6.26457	5.65973
ATP11C	5.74258	6.07786	6.37044	6.55927	7.06257	6.68527	6.89649	5.93364	6.4074	5.52413	5.79966	5.58396	5.99903
ATP12A	5.56268	5.74746	5.58223	5.38875	5.27881	5.44792	5.43944	5.63253	5.72812	5.63817	6.11245	6.02136	5.65733
ATP13A1	6.96847	7.31666	7.04892	7.36334	6.68333	7.20044	7.69205	8.29174	7.49943	8.27998	8.32105	7.69463	7.04406
ATP13A2	7.03494	7.51068	6.72132	7.06983	6.73799	6.92288	6.84312	7.48024	7.41586	7.91619	7.63419	6.90243	7.76923
ATP13A3	6.20391	5.75032	5.63478	5.81809	5.9798	5.62699	5.49836	5.66441	5.68852	5.97754	5.53103	5.63769	5.2336
ATP13A4	5.26671	5.36207	5.19146	5.58819	5.38244	5.35254	5.58797	5.17597	5.75852	5.23835	5.32851	5.26111	5.35804
ATP13A5	5.67457	6.97601	6.27884	6.39982	5.57587	5.65337	6.29265	5.30237	7.36074	7.57938	5.38385	5.27957	5.56421
ATP1A1	9.13551	10.0209	8.87975	9.12458	10.5217	10.6714	9.6114	8.80655	9.90797	7.99132	9.42158	8.77197	9.15985
ATP1A2	5.34086	5.09748	5.15289	5.17974	5.05898	5.17617	5.27907	5.13123	5.05461	5.2096	5.42844	5.24318	10.0492
ATP1A3	5.38611	5.6972	5.4837	5.51084	5.70568	5.67887	5.66152	5.53978	5.85515	5.52155	5.65295	5.62598	5.35172
ATP1A4	5.62839	5.45594	5.25735	5.52394	5.49716	5.43631	5.22847	5.19888	5.55438	5.30312	5.6714	5.66162	5.32842
ATP1B1	10.4165	9.55927	10.1513	9.48547	10.5528	10.8761	8.24383	7.05351	9.97991	8.08252	10.5176	9.36571	10.7155
ATP1B2	6.48911	6.73285	6.39678	6.62096	6.04374	6.79621	6.67932	7.29697	6.07165	6.82337	6.28324	6.43602	6.81824
ATP1B3	8.78954	8.39311	8.89562	9.47221	10.1015	9.9847	9.26863	8.92519	10.0652	8.57403	8.18155	8.89083	8.57567
ATP1B4	5.43603	5.37426	5.37354	5.28333	5.31254	5.18783	5.245	5.49175	5.35783	5.37967	5.37686	5.54403	5.4622
ATP2A1	5.12099	5.52342	5.49056	5.4956	5.57953	5.25667	5.41495	5.53631	5.56792	5.27497	5.24493	5.20444	5.44953
ATP2A2	7.99627	8.39146	8.60631	8.88567	8.00401	8.69605	9.99948	7.01077	8.49282	6.47453	8.18632	8.56043	7.96158
ATP2A3	5.35573	7.23794	5.79194	5.58647	5.66591	6.16993	6.04867	5.4184	5.91049	6.95859	6.06619	7.94924	6.46441
ATP2B1	5.80359	5.26798	5.6894	5.63976	6.0433	5.57506	5.5929	5.19324	5.47534	5.41743	5.90688	5.65038	5.57381
ATP2B2	5.40531	5.1519	7.15318	5.36875	5.29123	5.36079	5.99118	5.886	5.63873	5.34796	5.31419	5.36179	5.31075
ATP2B3	5.1665	5.50775	5.31913	5.33151	5.4003	5.51607	5.584	5.17789	5.43455	5.30122	5.84361	5.18047	5.67504
ATP2B4	9.52464	7.81831	8.39214	8.90273	8.17127	8.52606	8.86498	9.16656	8.65076	9.27416	7.88958	8.49481	8.24674
ATP2C1	6.90746	6.672	8.63659	8.35137	8.34048	8.70369	8.59437	6.30781	7.9248	6.35565	7.74201	8.01113	7.87487
ATP2C2	5.2032	6.44405	5.60845	5.59024	6.10333	6.0534	5.97335	6.93017	6.90247	6.30986	6.80597	6.30857	7.19075
ATP4A	5.08642	5.41145	5.234	5.41141	5.59962	5.24623	5.20633	5.8108	5.30023	5.49427	5.23727	5.14456	5.2663
ATP4B	5.66441	5.58674	5.28855	5.35968	5.57506	5.39721	5.12383	5.458	5.42049	5.22911	5.59417	5.40002	5.32274
ATP5A1	11.8475	11.8285	12.4735	11.7557	12.646	12.2309	12.8655	10.8765	11.7349	10.444	12.5279	11.4333	12.2902
ATP5B	13.3038	12.7524	12.7845	12.691	12.9664	13.2309	12.9413	11.943	12.2789	12.1133	12.5785	12.0618	12.6737
ATP5C1	8.36102	9.0606	10.8573	10.019	11.7969	10.2484	10.0526	8.17246	10.6344	7.38745	9.75631	10.1154	9.52364
ATP5D	9.59418	10.5224	9.91859	10.3428	9.68022	9.57816	9.20828	10.5574	10.0751	10.5659	10.4941	10.0493	10.1873
ATP5E	13.3385	13.2038	13.7591	13.342	13.8667	13.3066	14.3406	12.8056	12.4805	12.8051	13.2383	13.0843	14.4231
ATP5EP2	12.3153	12.3176	12.9652	12.1817	12.9056	12.6484	12.9988	11.8096	11.5874	11.4129	12.4639	12.4858	13.2555
ATP5F1	7.16923	7.68167	8.8023	8.37364	9.62295	8.65762	8.77363	6.71706	8.88937	5.99035	8.75427	8.35237	8.40516
ATP5G1	10.4704	10.8286	10.3393	10.7421	10.3408	11.3565	9.59142	10.4127	10.0387	10.8675	9.63369	10.7481	9.98502
ATP5G2	10.9904	11.1666	10.9223	10.718	10.3071	11.6001	10.7586	9.80692	9.95755	9.7651	11.8224	11.6002	11.5372
ATP5G3	5.77921	6.11961	6.63656	6.48292	6.984	6.56961	6.88774	5.70729	6.18442	6.22512	6.52469	6.30587	6.66676
ATP5H	11.5186	12.2446	12.1467	12.3617	12.4795	12.0787	11.4307	10.8243	11.4095	11.048	11.3763	12.241	12.1517
ATP5I	7.94232	7.7427	8.09123	7.36063	7.56005	8.4056	7.34278	7.0625	7.3723	7.46537	8.4628	7.87417	7.88705
ATP5J	7.31701	8.54696	7.34019	8.79865	7.54152	7.97159	8.44199	7.42754	7.6877	7.01239	7.44123	8.5295	8.18065
ATP5J2	10.3721	10.952	11.2936	11.2221	11.2416	10.787	11.0965	10.3094	11.2353	10.2925	10.4842	10.4488	10.5993
ATP5L	7.20341	7.02332	7.81831	7.2358	8.10457	7.49943	7.93955	6.75486	7.38791	6.341	7.9631	7.63972	7.59473
ATP5O	10.4875	10.99	10.8327	12.177	11.5808	11.4635	11.2766	10.1954	11.5162	9.44832	11.7363	11.5425	11.4044
ATP5S	6.6112	7.72144	7.99299	7.01283	7.44486	6.91838	7.47031	6.69997	7.70268	6.44885	7.80105	7.37855	7.67701
ATP6AP1	11.5257	11.5486	11.4229	11.4191	10.9877	10.382	11.6411	12.3096	11.241	11.8277	11.5134	11.6074	11.5819
ATP6AP1L	6.07095	6.7615	5.88392	6.25519	5.65098	5.78205	5.9131	7.23199	5.9431	6.66774	6.9063	6.32448	6.87543
ATP6AP2	10.2782	9.95547	10.0226	9.45785	10.1736	9.80665	9.99253	10.1891	10.1654	8.60504	10.6192	10.4229	10.8438
ATP6V0A1	8.46274	9.38387	8.67327	9.21054	7.77982	9.16146	8.40891	9.86644	8.96398	9.88112	8.83771	9.19356	9.17
ATP6V0A2	7.70605	7.3401	6.81832	6.80754	7.09367	7.1481	7.1914	7.21598	6.8668	7.28534	6.68164	6.93834	7.43236
ATP6V0A4	7.33552	5.40407	7.32323	7.04052	8.55256	7.70383	5.80583	5.52983	8.24881	6.64159	5.41252	6.04139	5.54019
ATP6V0B	11.3951	11.1548	10.9512	10.9948	11.294	10.7239	11.1166	10.9332	11.2471	10.882	11.2133	10.9916	10.4878
ATP6V0C	8.04376	8.53167	7.34448	8.06784	7.61305	7.58776	7.91391	6.87135	8.06891	7.57347	8.0367	8.58646	8.00576
ATP6V0D1	8.04726	8.45069	9.24014	8.9463	8.17365	8.64033	8.70348	6.88616	8.59523	7.44939	8.64217	8.6261	8.93882
ATP6V0E1	9.18727	10.2551	10.6499	11.1576	10.4836	8.85337	9.66732	8.07041	9.9345	8.39918	10.4863	10.7236	10.6776
ATP6V0E2	10.1376	8.95417	11.1084	10.5422	9.63171	9.27524	10.7866	8.56999	10.5217	9.7854	10.5021	9.64489	10.0696
ATP6V1A	9.95354	8.95988	10.1737	10.1817	9.51587	10.0603	9.92113	8.55394	9.50091	8.57678	9.63249	10.2872	9.98153
ATP6V1B1	9.77764	5.51044	7.44891	9.17056	8.99377	9.81846	9.93193	10.3627	10.315	10.3576	12.6469	8.42477	9.03957
ATP6V1B2	10.7312	10.5792	10.1823	9.83624	9.9766	10.4586	9.85183	10.7348	10.0343	10.2645	8.80248	10.0197	9.72529
ATP6V1C1	7.50435	7.01355	7.71947	7.27402	7.4395	7.58816	7.7091	8.68425	6.72034	8.27279	7.827	8.26452	7.14002
ATP6V1C2	6.24734	6.48613	6.53465	5.60276	5.57879	6.18045	5.891	6.97403	5.97179	6.4752	5.22379	5.51921	5.34644
ATP6V1D	9.38271	10.3451	9.77914	10.0729	9.52335	9.36297	9.3942	9.37229	9.71575	9.32894	9.88097	9.6489	9.75213
ATP6V1E1	10.404	10.7739	10.9223	11.1251	10.1113	10.5396	10.3143	10.4792	10.4172	10.887	10.6431	10.7968	10.6333
ATP6V1E2	6.64183	6.65805	6.69093	6.014	7.0784	7.62638	6.94131	7.7359	6.96375	6.30781	6.55817	5.86167	6.55818
ATP6V1F	11.4501	11.2132	11.7099	11.1788	12.0296	11.2649	11.5318	11.0467	11.6068	11.0993	11.2926	11.1947	11.185
ATP6V1G1	9.94753	10.1932	10.6698	10.7772	11.2973	10.2165	10.0729	9.69086	11.0172	10.0757	11.1787	10.5176	11.1196
ATP6V1G2	6.34754	5.85694	5.19888	5.8178	5.75334	5.91696	5.61115	6.28379	5.70087	5.61409	6.40645	7.15881	6.08839
ATP6V1G3	5.43223	5.33638	5.27859	5.23061	5.37455	5.03664	5.4521	5.67185	5.39668	5.22664	5.18546	5.23441	5.48418
ATP6V1H	8.29676	7.57945	8.23323	8.65228	8.03779	8.26402	7.55008	6.99841	8.14555	6.80409	10.3625	9.33571	8.75017
ATP7A	6.59584	6.52241	6.02698	6.52263	5.68147	6.36963	5.94207	5.67447	6.0221	5.83333	6.5379	6.18549	6.84097
ATP7B	6.22512	5.55489	6.1112	6.90746	5.74331	5.70625	5.64781	5.81377	6.38074	6.15019	6.69386	6.47277	7.70381
ATP8A1	5.50856	7.19658	5.49762	5.34101	5.54699	5.53445	5.60944	5.44212	5.50573	5.39744	5.29255	5.30239	5.65824
ATP8A2	5.64921	5.54099	5.58614	5.51322	5.6067	5.8563	5.492	6.06172	5.64597	5.57739	5.39065	5.90954	5.52776
ATP8B1	5.6982	7.04158	5.746	6.18735	6.06554	6.01641	5.95461	5.8142	5.89369	6.4329	6.40187	5.51504	5.84119
ATP8B2	5.16199	6.35805	6.29673	6.36846	5.96591	6.49533	6.35478	5.82808	6.03965	6.30282	6.2741	6.65747	6.57065
ATP8B3	5.34957	5.35619	5.70596	5.84394	5.32436	5.64791	5.57031	5.71262	5.43028	5.74001	5.40661	5.78214	5.31596
ATP9A	10.8421	9.98203	10.4221	9.61337	10.7142	9.96377	10.5659	11.3494	9.38668	10.3787	10.1032	10.4279	10.6787
ATP9B	6.67695	6.13647	6.1385	5.9875	6.17519	6.42909	6.12358	6.90901	5.98482	7.09279	6.17964	6.12678	6.33869
ATPAF1	8.96757	9.15637	8.94807	8.43267	8.97384	8.24312	8.48533	8.34369	8.60411	8.26162	8.59711	7.55293	8.34194
ATPAF2	6.19935	6.19347	6.00747	6.00037	6.34931	6.45587	5.88175	6.00898	5.95194	6.65841	5.74476	6.46019	6.34073
ATPIF1	8.44277	9.16554	9.03523	8.45539	8.45878	8.86703	8.35474	7.86707	9.89778	9.00105	9.53581	8.7782	9.05627
ATR	5.30787	5.38747	5.74477	5.2039	5.82628	5.85949	5.29441	5.14232	5.62051	5.25698	5.2068	5.58492	5.44881
ATRIP	7.34101	7.72339	7.04934	7.33566	7.47681	7.20821	7.09721	8.85529	7.30352	8.20382	8.57088	8.01881	8.23989
ATRN	8.34494	7.21585	8.02219	7.13426	7.29655	8.10743	6.57707	8.15599	8.04671	7.46223	7.72196	7.77033	7.55579
ATRX	5.3057	6.0182	6.23471	6.324	6.29629	6.23677	6.5449	5.84282	6.34122	5.22269	5.84789	6.084	6.0816
ATXN1	6.01291	5.59185	6.69486	7.14017	6.70752	6.50524	6.15035	5.64981	6.57503	5.82584	6.51849	6.8763	6.54113
ATXN10	5.98585	6.03899	6.2344	6.46035	6.38511	6.73107	6.69665	6.32011	6.02215	6.33737	6.70499	6.99878	6.95346
ATXN1L	8.0749	7.66229	8.51271	8.28852	7.93421	8.26348	8.34321	8.12726	8.40335	8.14864	7.61899	7.88675	8.60188
ATXN2	10.678	9.83793	9.21054	9.76224	8.77284	9.87771	10.0441	10.7166	9.12356	10.5422	9.94604	9.58844	9.84341
ATXN2L	6.8573	6.25939	6.45265	6.03536	6.49077	6.39182	7.06809	7.10526	6.59424	7.46129	6.03193	6.13487	6.15763
ATXN3	8.23507	8.54723	8.27268	8.02558	7.92533	7.93762	8.24554	8.88147	7.74247	8.60337	7.70143	6.95773	7.86266
ATXN3L	5.28156	5.13861	5.28285	5.27687	5.29464	5.34758	5.33732	5.15852	5.10952	5.33682	5.22702	5.16873	5.3668
ATXN7	5.30019	5.58212	5.6839	5.40953	5.59063	5.11117	5.23689	5.29588	5.44131	5.24829	5.60756	5.49352	5.2761
ATXN7L2	7.05346	6.39804	6.24032	5.91769	7.17243	7.12717	6.74442	7.61548	6.38135	7.61548	6.24867	5.80183	5.72207
ATXN7L3	8.33965	7.94582	7.60247	7.81349	7.65054	8.35675	7.91728	8.2288	7.7455	8.34465	7.4628	7.92394	7.83343
ATXN7L3B	9.11868	8.29996	8.6426	8.68155	8.11549	9.08932	8.13342	7.77257	7.39857	7.81521	8.70656	9.58156	8.83706
AUH	6.11568	6.49653	7.01026	6.72267	7.83596	6.65271	6.62519	6.08286	7.00691	6.33103	7.51115	7.37847	7.35136
AUP1	8.03615	8.23016	7.50632	8.36167	7.90979	8.20859	7.93549	8.38422	8.21098	8.26461	7.79302	7.93707	7.16424
AURKA	8.29717	8.26457	8.5925	7.61051	9.32718	9.53914	9.51494	8.21047	8.65397	8.22488	6.68368	8.05248	9.56522
AURKAIP1	11.3118	11.4731	11.5931	11.5034	10.7533	11.4225	10.7021	10.9992	11.0037	11.7746	11.0696	10.1865	11.0028
AURKAPS1	6.10309	5.29823	5.62543	5.41974	5.53672	5.71197	5.5362	5.43127	5.61056	5.3202	5.44439	5.44766	5.63835
AURKB	7.85879	7.89496	7.71999	7.47088	9.36412	9.36065	9.07503	8.96398	8.26461	7.97812	6.38164	6.76593	6.28522
AURKC	5.45721	5.44528	5.47643	5.28206	5.30376	5.30945	5.48012	5.44795	5.5208	5.56967	5.26479	5.65209	5.94368
AUTS2	10.195	9.14138	8.68841	9.80419	10.0632	9.80574	9.73212	11.084	9.37691	9.69828	9.18169	9.06149	9.41323
AV30S1	5.3337	5.47543	5.5974	5.40209	5.47676	5.52928	5.40548	5.16561	5.36555	5.52956	5.32581	5.69751	5.84393
AVEN	5.66245	6.28896	6.22921	6.50895	7.0116	5.80055	6.48761	6.02439	6.55448	5.57558	6.23316	6.26166	6.07379
AVIL	5.46773	5.8083	5.80399	6.68656	5.51201	5.84672	5.77549	5.57594	5.82158	6.30311	5.95379	7.61692	5.7724
AVL9	6.43511	7.30525	6.26499	6.38415	6.63449	6.72447	6.72555	6.6275	6.86723	6.05245	6.30631	6.28263	6.007
AVP	5.74455	5.62838	5.39597	6.17492	5.51511	5.57916	5.8358	6.45072	6.52131	6.82906	6.3385	5.74395	6.33287
AVPI1	9.62881	9.82325	8.12932	7.57707	7.58853	8.39798	8.34292	8.69605	8.34238	8.32451	9.57181	8.67518	8.21801
AVPR1A	5.66183	5.30519	5.25476	5.51474	5.44012	5.29354	5.57703	5.31554	5.43166	5.25269	5.49008	5.4804	5.25962
AVPR1B	5.25227	5.34679	5.45582	5.35236	5.47147	5.44854	5.18122	5.3682	5.45495	5.00919	5.57468	5.40823	5.45429
AWAT1	5.51327	5.28544	5.45969	5.55641	5.406	5.50383	5.4992	5.52449	5.41258	5.36877	5.43177	5.66358	5.38538
AXDND1	5.55933	5.22312	5.5776	4.97997	5.40351	5.36369	5.70406	5.81279	5.3755	5.54256	5.4428	5.27135	5.32951
AXIN1	9.79688	8.59161	8.76468	8.76724	9.48557	9.33127	8.54908	8.88986	9.50408	9.27406	8.88856	8.69779	8.87634
AXIN2	5.87002	5.70615	6.90091	7.87857	5.87826	5.71282	6.69858	6.41647	6.71471	7.02126	7.38728	7.90255	6.67788
AXL	7.98585	8.42992	8.15367	8.70912	7.24442	6.76813	7.75473	8.86529	8.25726	8.46684	7.60779	8.25825	7.57903
AZGP1	7.95082	9.48937	6.79656	9.03308	5.64952	5.75619	8.99216	9.52205	5.8079	9.97145	11.0721	9.79668	11.3785
AZI1	8.9472	8.30497	7.45854	7.5068	7.4357	8.62099	8.78764	8.70834	7.51842	8.9079	7.39377	7.93443	7.76631
AZI2	5.59875	6.7086	6.92151	7.16411	7.11894	6.20581	7.22371	6.83058	6.48164	6.63172	7.16389	7.55304	7.31271
AZIN1	5.57207	5.44399	6.7369	6.15698	6.92548	5.87893	6.74408	5.92519	6.30311	5.35193	7.10149	5.99719	5.71446
AZU1	5.79974	5.52413	5.22072	5.44148	5.31118	5.25465	5.06718	5.37152	5.45133	5.35527	6.34938	5.8887	5.42502
B2M	11.3753	12.0777	12.8532	11.8546	13.0585	10.3126	12.6876	10.0343	12.2204	9.68227	11.9685	12.7811	12.7341
B3GALNT1	6.66784	6.20068	6.61009	7.31744	6.50966	7.10889	6.44869	5.50384	6.46756	5.50882	6.00566	6.5052	6.33023
B3GALNT2	6.02683	8.16191	6.77299	6.60251	6.56893	6.39553	6.88908	6.36721	6.33708	6.75192	5.75936	6.0064	5.66835
B3GALT1	5.43889	5.87643	5.39993	5.49617	5.66105	5.50314	5.47303	5.66496	5.63699	5.85982	5.41108	5.52219	5.74246
B3GALT2	5.45181	5.21478	5.12822	5.21955	5.52649	5.42269	5.64856	5.6707	5.34582	5.10957	5.19349	5.3658	5.4058
B3GALT4	7.49525	8.02831	6.83328	6.46805	6.65345	6.53934	6.63294	7.78702	6.75302	7.53013	6.8503	7.19579	7.71722
B3GALT5	5.72917	5.36765	5.57059	5.67721	5.53216	5.14964	5.8955	5.31905	5.29096	5.36448	5.42333	5.84818	5.30796
B3GALTL	6.38443	5.72959	6.28947	5.78963	6.91268	6.44096	5.95209	6.71381	6.08919	6.00595	6.61145	6.01498	5.58993
B3GAT1	5.45783	5.65415	5.47121	5.34971	5.59762	5.12221	5.37177	5.26536	6.06386	5.24396	5.54523	5.57233	5.76464
B3GAT2	5.39889	5.21563	5.26016	5.32751	5.23198	5.33048	5.35208	5.34144	5.21667	5.29737	5.22572	5.29344	5.45039
B3GAT3	7.43519	7.85088	7.02766	7.45075	7.02943	7.2729	7.45836	7.95798	7.10795	8.56965	6.24862	6.79549	6.74142
B3GNT2	5.85694	6.32307	7.68479	6.9147	7.62494	7.50524	6.67727	5.67118	6.92633	5.39846	7.05906	7.3876	7.29442
B3GNT3	5.51947	5.68702	5.74589	5.41161	5.95929	5.88049	5.37929	5.55971	5.52933	5.26422	5.6733	5.28388	5.67851
B3GNT4	5.38025	5.75125	5.50036	4.94215	5.50852	5.41278	5.9096	6.29993	5.59336	5.51576	5.61902	5.60797	5.50905
B3GNT5	5.34083	5.40757	5.66878	5.44837	6.00379	6.06386	5.6311	5.75639	5.70133	5.24038	5.14311	5.28346	5.34663
B3GNT6	5.15164	5.49773	5.14411	5.01448	5.19895	5.28525	5.06886	5.31672	5.25792	4.96128	5.24733	5.28333	5.34302
B3GNT7	5.32498	5.11724	5.12391	5.31688	5.38708	5.47837	5.51048	5.67939	5.25943	5.17936	5.40141	5.22825	5.15359
B3GNT8	5.86897	5.90608	5.70066	6.45923	6.36007	5.69092	5.87768	5.95618	5.79861	6.31109	6.27282	5.53928	6.07478
B3GNT9	5.4701	5.2629	5.41067	5.30128	5.48908	5.31859	5.62198	5.30185	5.2958	5.25129	5.39261	5.37882	5.52531
B3GNTL1	6.16495	6.64006	5.66862	6.09339	6.05849	6.55078	6.17551	6.5925	5.92892	6.20878	5.87458	5.63484	6.11169
B4GALNT1	5.63328	5.67636	5.72251	6.32546	5.69343	5.41091	5.69984	5.54293	5.86291	5.5576	5.66391	5.40943	5.54571
B4GALNT2	5.59658	5.31005	5.707	5.25258	5.14719	5.4008	5.40001	5.33803	5.32744	5.41787	5.32094	5.47171	5.39312
B4GALNT3	5.22524	5.183	5.32374	5.14223	5.10009	5.20766	5.26993	5.49625	5.34898	5.10311	5.18254	5.17104	5.05342
B4GALNT4	6.44018	6.45491	6.55211	6.33049	6.32071	6.84734	6.83927	7.00001	5.85226	6.7589	7.04653	6.77891	6.77281
B4GALT1	7.86927	7.73081	7.89854	7.76854	8.81247	7.51089	8.23162	8.11925	7.84344	8.05598	7.75738	7.55808	7.24766
B4GALT2	5.41814	5.9543	6.04172	5.68808	6.20499	5.45776	5.62435	5.91991	5.85982	5.54599	6.39408	5.83359	5.87946
B4GALT3	9.35042	9.54291	9.8073	9.42515	10.3576	10.6679	9.69101	9.70116	9.69247	9.15336	9.17076	9.5511	9.01342
B4GALT4	7.49739	7.74217	7.77239	8.01699	8.13058	7.73487	7.34769	7.39249	7.57191	7.04485	7.08765	7.52722	6.79465
B4GALT5	8.72917	9.10291	9.75931	9.10291	9.26975	10.146	9.38457	9.38501	9.42515	7.92634	8.6412	9.10499	8.60747
B4GALT6	5.52043	5.06275	5.27236	5.43645	5.44501	5.12373	5.41281	5.3249	5.29204	5.46999	5.26791	5.30101	5.38244
B9D1	5.48946	5.53032	5.98939	5.84178	6.54742	6.13041	5.89387	5.67128	5.8781	5.68109	6.08563	6.2694	5.88371
BAALC	5.9798	6.23167	6.00508	6.02127	5.79023	5.85758	5.79929	6.03105	5.69361	9.20643	5.57831	6.11502	6.1559
BAAT	4.98119	5.0436	5.07736	5.33389	5.10838	5.36148	5.14023	5.20535	5.23024	5.47799	5.49142	5.50349	5.19832
BABAM1	7.37808	7.29613	7.46635	7.08579	8.75602	7.87754	7.4706	6.71471	7.97491	6.76039	7.66508	7.95624	7.87408
BACE1	5.71362	5.4772	5.63062	5.92591	5.59778	5.75993	6.30083	5.52809	5.9785	5.64659	5.51224	5.72245	5.72618
BACE2	7.41304	7.25134	7.97922	7.77931	8.65455	7.87913	8.89182	9.5299	8.69224	6.36115	8.94033	9.15348	6.06486
BACH1	5.2677	5.86051	5.61111	6.0754	5.96423	5.64295	5.40492	5.569	5.70044	5.35435	5.64927	5.33402	5.43149
BACH2	6.50055	5.6067	5.50525	5.43697	5.69153	5.99498	5.50412	5.81868	6.2776	5.49386	5.69498	5.78626	5.50678
BAD	8.46897	7.56278	7.97866	8.18075	8.0899	7.47423	7.37748	7.37427	8.2984	7.25183	7.98272	7.66137	8.29232
BAG3	8.91249	8.02581	8.44837	9.00241	8.48654	8.71992	8.16588	7.82365	9.69008	8.16801	10.7893	8.23299	10.2202
BAG4	7.75443	6.6136	6.86958	9.21987	6.95215	6.74569	6.78808	7.63128	6.82645	7.18337	7.34793	7.06323	6.58695
BAG5	8.54778	9.45507	9.39936	9.0505	8.99313	8.31505	9.99613	9.48631	8.83002	8.51341	8.90415	8.54913	8.92644
BAG6	8.90097	8.19788	7.75543	7.86091	8.07319	8.31324	8.37506	9.18888	7.8828	8.95248	8.29435	7.58493	7.94729
BAGE	6.73053	5.6942	6.19142	5.82189	6.55804	5.85602	5.92571	6.80587	6.07268	5.62513	5.85703	5.38432	5.53439
BAHD1	5.01302	5.61632	5.30507	5.20648	5.54369	5.54731	5.40608	5.40003	5.4392	5.65069	5.48999	5.27719	5.7502
BAI1	5.43267	5.59716	5.27729	5.42515	5.83198	5.62858	5.52174	5.82086	5.4929	5.67038	5.0463	5.59541	5.25725
BAI2	5.30108	5.25645	5.53762	5.40093	5.22265	5.29843	5.29488	5.54315	5.52359	6.08069	5.52056	5.44109	5.39761
BAI3	5.52561	5.31242	5.29567	5.13778	5.10285	5.33448	5.10997	5.3518	5.12187	5.40375	5.11054	5.08233	5.39829
BAIAP2	8.29174	6.33587	6.83288	7.65019	7.58609	6.90363	8.45685	6.66236	8.0057	6.95658	7.63059	8.18591	7.78104
BAIAP2L1	8.02943	8.67702	9.11378	9.38607	9.54551	9.14044	9.47978	8.35402	9.99301	7.81417	7.8057	6.17045	8.05892
BAIAP2L2	6.41679	5.57134	8.62025	5.55804	7.71352	8.22715	8.33494	7.18168	8.33605	6.79171	5.67934	6.3133	5.76741
BAIAP3	5.33293	5.16948	5.34564	5.2088	5.24796	5.54477	5.33974	5.38966	5.18385	5.31325	5.74881	5.25916	5.20897
BAK1	6.04141	6.55629	6.31494	6.06247	6.6736	6.30951	5.86615	6.18192	5.88247	5.9851	5.77046	6.28653	6.12039
BAMBI	9.16756	9.89434	11.9042	10.2105	11.7635	10.8374	9.44204	9.10588	11.6192	8.9062	10.5995	12.2259	11.9384
BANF1	10.7834	10.9942	10.8416	10.9108	11.458	10.9358	11.5169	11.3541	11.4947	11.2657	11.1188	9.88484	11.1489
BANF2	5.43757	5.34561	5.56792	5.39966	5.55138	5.39287	5.57955	5.2753	5.74331	5.34964	5.37284	5.46503	5.3054
BANK1	6.21911	6.64256	6.35294	5.44909	5.8744	5.47266	6.3451	5.55532	5.91917	6.54436	5.61704	6.98186	6.48582
BANP	8.19484	8.10169	7.61593	7.23452	7.52168	8.33211	7.95389	8.55993	7.94028	8.53804	7.69853	7.80485	7.66902
BAP1	7.69483	7.27693	6.89234	6.83365	7.81936	6.6862	7.06059	8.05621	7.1607	7.85671	7.42573	7.19741	7.44658
BARD1	8.46268	9.15362	7.93628	8.1073	9.0134	8.70498	8.69665	9.51024	8.72363	8.53681	8.4388	7.76169	8.3479
BARHL1	5.33352	5.24027	5.09459	5.16958	5.4593	5.43001	5.15899	5.44171	5.29716	5.53797	5.44997	5.29959	5.41029
BARHL2	5.37132	5.54108	5.39364	5.66021	5.73924	5.27389	5.10354	5.46308	5.42306	5.5264	5.56822	5.45752	5.78244
BARX1	5.28979	5.43139	5.32536	5.78088	5.53289	5.29952	5.38226	7.09608	5.48518	5.61297	5.31354	5.68926	5.51793
BARX2	6.96492	5.85148	6.83515	5.45046	6.74901	7.25913	6.12336	6.65735	6.79807	6.57843	5.62521	5.8915	5.75267
BASE	5.40036	5.67149	5.26187	5.48457	5.69235	5.52406	5.44895	5.3927	5.36119	5.54366	5.4959	5.56203	5.42627
BASP1	11.655	9.74716	10.4954	9.72621	8.83119	9.52861	10.1862	8.83452	9.81216	9.75786	9.79351	10.674	10.5757
BATF	6.41742	8.88482	7.54505	6.99203	7.81521	6.32546	6.78601	7.06983	7.07269	8.57288	8.47722	8.43002	8.08155
BATF2	5.51306	8.07151	5.9056	5.65693	6.21965	5.71312	5.99288	7.26087	5.73607	6.08046	5.62301	6.23359	5.72884
BATF3	6.19321	6.43605	7.13132	6.05433	6.69922	5.91512	6.99979	7.32551	6.42024	6.81094	5.98257	6.77098	6.56294
BAX	7.50402	7.1796	7.52825	7.43385	7.43431	7.97218	6.89766	6.92625	7.03957	6.15148	6.49545	7.39139	7.0408
BAZ1A	6.70609	8.41587	7.83183	6.885	6.55177	6.86571	7.10897	7.191	6.84697	7.84217	6.1243	6.65428	6.80311
BAZ1B	9.27964	9.01376	8.46683	8.501	9.08832	8.41193	9.06037	9.03337	8.95953	8.40793	8.5452	7.81862	8.37526
BAZ2A	5.7722	5.43072	5.45749	5.36669	5.46849	5.58276	5.67235	5.72282	5.51108	5.53186	5.70045	5.38433	5.44798
BAZ2B	8.65685	7.91195	7.09484	7.69533	8.29047	7.91409	7.94526	7.95915	7.18466	8.71996	7.49495	7.53168	7.26919
BBC3	5.08133	5.41043	5.38194	5.30588	5.3329	5.70179	5.35912	5.36046	5.117	5.28637	5.51713	5.65276	5.64694
BBOX1	6.54403	5.97816	8.32963	7.84583	6.36846	7.37761	7.983	6.8184	7.56102	7.12186	5.48036	5.86981	5.6803
BBS1	7.90898	7.41047	6.96871	7.56709	6.72568	7.32503	7.23003	6.68842	7.23271	7.7549	8.61345	7.52666	8.54911
BBS10	5.658	5.56583	5.89019	5.61205	5.8722	5.81363	5.82907	5.84626	5.88066	5.27821	5.89279	6.26458	6.0621
BBS2	8.03928	7.39341	8.45588	9.04048	8.80953	9.95762	8.43417	7.96253	8.65654	8.40305	8.71369	8.46196	9.45457
BBS4	7.4462	8.33211	7.01403	7.42291	6.27464	6.43131	6.89519	8.02391	6.91838	8.21159	7.9269	7.37316	8.42201
BBS5	5.31913	5.93006	5.69675	5.59196	5.70596	5.87103	5.64305	5.75521	5.63011	6.1911	5.74143	5.64576	5.67286
BBS7	6.00307	6.12165	6.11704	6.18358	6.14041	5.81626	5.90821	6.4517	6.24396	6.23623	5.97514	6.19288	6.11068
BBS9	6.97242	6.81094	6.56319	6.66382	6.18416	6.91917	5.90062	6.37339	6.78529	6.50261	6.64148	6.89083	6.44756
BBX	9.79801	8.28796	8.47915	9.45403	9.46007	8.95248	8.9583	7.87386	8.46344	8.24126	9.03291	8.62335	9.18172
BCAM	6.87806	5.61916	6.14434	6.00184	5.57984	5.41311	5.88458	5.51016	5.75887	6.40206	6.74014	6.47647	8.21183
BCAN	6.46415	5.74331	5.77034	5.77333	6.03672	5.93828	5.90138	5.60335	5.85051	6.08454	6.53845	6.25043	5.99692
BCAP29	7.7635	8.71538	7.00478	8.58937	8.36744	7.55024	7.73227	6.73506	7.58995	7.13934	7.91267	8.21206	7.55282
BCAP31	10.9812	11.891	11.0331	11.4875	10.924	11.0621	12.3985	12.6944	11.1771	11.3378	10.819	11.5081	10.7395
BCAR1	6.99444	7.1198	7.44125	6.99922	6.54371	7.40216	7.5158	6.91254	7.45355	7.88385	6.98052	6.62555	6.76811
BCAR3	7.2635	6.94622	8.2068	8.79375	6.82374	8.61509	6.95214	7.32946	7.69	7.17832	8.9384	7.79276	10.0836
BCAS1	5.23905	5.45181	5.39976	5.59488	5.46273	5.21158	4.93388	5.24944	5.38855	5.35957	7.27811	7.20091	7.79774
BCAS2	5.41569	5.75159	5.7086	5.60713	5.94971	5.52111	5.73496	5.33698	5.57939	5.43816	5.4397	5.34358	5.39989
BCAS3	5.46475	5.41325	5.63018	5.43801	5.21757	5.59739	5.54656	5.6428	5.54916	5.92085	5.54291	6.0625	6.01468
BCAS4	8.09072	8.65228	8.22597	9.44669	7.18591	6.61641	6.48387	7.88016	7.12594	9.48766	9.20449	9.74913	8.4118
BCAT1	5.8076	6.30432	6.4329	6.00681	6.3737	6.18602	6.70959	5.70096	6.76553	5.63349	5.90447	6.34331	6.05767
BCAT2	9.57864	7.9733	8.42855	7.33607	8.18717	8.60116	8.76297	7.43026	8.87469	7.86142	9.19716	8.23699	9.37543
BCCIP	7.88332	9.26542	8.77685	8.22776	8.56784	8.72613	8.23515	6.40363	8.20504	6.88692	8.61897	8.38691	8.58427
BCDIN3D	8.43938	8.02	7.71352	8.39542	8.03059	7.88069	8.03413	7.55306	7.00675	7.69434	7.98197	7.89322	8.40896
BCHE	6.12939	5.25425	5.32598	5.52205	5.17988	5.50257	5.53897	5.5108	5.31818	5.77328	5.51263	5.4519	5.63941
BCKDHA	8.67928	8.70912	9.03143	9.06724	9.89105	9.80889	8.86487	8.97664	9.14044	8.59088	9.77661	8.9111	10.9628
BCKDHB	8.18954	6.96609	6.9792	6.76996	7.50542	7.82871	7.37682	7.05135	7.7007	6.52929	7.18196	8.60942	8.44671
BCKDK	10.8453	9.74259	9.76368	9.90449	9.15637	9.06255	10.3408	10.0749	10.3425	9.98755	9.74199	9.85948	10.0004
BCL10	5.39447	5.50829	6.89389	6.33437	6.43986	6.58286	5.98783	5.64733	6.50862	6.02772	7.01713	6.15785	6.68967
BCL11A	11.1084	7.24572	8.33148	8.00233	9.40849	9.97837	9.55378	11.0984	9.29482	9.00191	6.46446	7.97284	6.30091
BCL11B	5.46337	7.51607	7.22858	5.56957	6.61153	5.57418	7.10166	7.02621	7.88648	6.76996	5.45404	7.5441	6.81333
BCL2	6.86505	7.13828	7.07329	7.26447	6.77523	6.65104	6.72445	8.01193	6.25209	7.57929	10.2787	8.17155	9.4102
BCL2A1	5.25645	6.0315	5.54455	5.71739	6.35413	5.18646	5.24051	5.36359	5.29652	5.37009	5.56131	5.58241	5.63402
BCL2L1	9.5986	10.6181	9.70116	10.0572	9.3213	9.82325	10.0069	10.0133	10.3077	10.4672	10.6887	11.0684	10.8454
BCL2L10	5.39597	6.02971	6.03491	5.63018	5.57245	5.61783	6.02788	5.26818	5.75171	5.34253	5.42657	5.39051	5.37892
BCL2L11	5.91732	5.8744	5.57039	5.56543	6.1731	6.38135	5.598	5.55073	5.85483	5.52531	5.51413	5.13375	5.62236
BCL2L12	9.97116	8.3145	8.77845	8.39865	9.51944	9.25063	9.14162	8.68841	10.3526	8.37328	8.66987	8.35118	9.22665
BCL2L13	8.8178	9.56356	9.98272	10.2651	9.28867	9.47659	9.34236	9.36425	9.96601	10.5947	9.9605	9.31475	9.91005
BCL2L14	5.06419	5.31405	5.48567	5.52476	5.43146	5.31361	5.4017	5.58636	5.45999	5.37938	5.57304	5.22033	5.60146
BCL2L15	5.28137	5.30107	5.16203	5.21628	5.15489	5.22637	5.37856	5.04398	5.50492	5.11771	5.46083	5.47041	5.25872
BCL2L2	7.51856	7.86423	8.02851	8.14205	7.78752	7.52035	8.59346	7.39536	8.01018	7.33418	8.92054	8.17506	8.29047
BCL3	9.04409	8.9388	8.72697	8.49531	8.69869	8.5133	9.56898	7.99578	8.99228	8.87456	8.952	8.70398	9.60044
BCL6	10.3425	9.58795	9.04082	9.58521	8.53318	10.1191	8.88548	10.7871	9.33445	9.81216	10.1606	9.42571	9.28704
BCL6B	5.25311	6.12213	6.20716	6.38322	6.15664	5.7855	6.39102	6.12639	5.85678	5.21485	5.83045	6.04924	5.54638
BCL7A	5.48255	5.29452	5.4324	5.26835	5.92291	5.06979	5.84035	5.5211	5.37656	5.45289	5.78822	5.48733	5.63154
BCL7B	7.17453	7.49433	7.63031	7.20256	8.0012	7.25781	7.47744	7.12103	7.43712	7.17582	7.40576	7.3622	7.50915
BCL7C	9.61104	8.75523	8.87042	9.31908	9.57058	9.0512	9.65451	9.17466	9.14236	9.60283	9.33154	8.88961	8.75998
BCL8	5.56716	5.17849	5.44321	5.45416	5.28948	5.08176	5.45355	5.39163	5.32709	5.2874	5.29357	5.33856	5.18536
BCL9	8.57717	8.18541	8.04167	7.98913	8.51491	8.24928	7.6286	8.75922	8.07038	7.42064	7.99228	8.27769	7.07575
BCL9L	6.53029	6.97323	6.53969	6.65805	6.20853	5.93867	7.4933	6.87151	7.28308	6.88616	6.28536	6.37214	6.19337
BCLAF1	6.98222	7.04866	7.10361	7.47993	7.3444	7.53245	7.63426	6.40569	6.43134	6.55966	6.55431	6.68408	6.75968
BCMO1	5.5616	6.03332	5.28124	5.097	5.28979	5.26427	5.52138	5.26828	5.54446	5.84224	5.29218	5.97667	5.31956
BCMS	5.38912	5.52138	5.28957	5.38771	5.26133	5.45267	5.40855	5.5213	5.3774	5.60375	5.42174	5.31549	5.47327
BCMSUNL	5.86843	5.61619	5.54817	6.04441	6.73563	6.06187	6.22449	5.70009	5.83658	5.50884	5.45858	5.7279	5.58054
BCO2	5.15632	5.47035	4.97997	5.38413	5.09065	5.20746	5.24922	5.30889	5.15414	5.08373	5.15689	5.29243	4.87899
BCOR	7.71283	8.24698	7.23831	7.58139	8.10318	8.21607	7.68814	7.41841	7.28986	7.09301	8.10458	7.69934	7.63711
BCORL1	6.64025	6.2032	6.60718	6.25692	5.95779	5.89175	6.38047	6.25178	6.46772	6.64946	6.24731	6.02109	6.56627
BCORP1	5.28863	5.23049	5.23032	5.44781	5.22277	5.25049	5.22163	5.46104	5.27836	5.16102	5.24846	5.24664	5.21682
BCR	7.72144	6.89465	7.19614	6.51628	5.83472	6.00704	6.59087	6.51264	7.02661	7.30352	6.11608	6.29226	6.60586
BCRP2	5.31428	5.35342	5.58153	5.61334	5.44273	5.72979	5.27397	5.41308	5.46716	5.4701	5.56798	5.42538	5.28504
BCS1L	8.14956	7.84633	7.69241	8.34556	8.13392	8.41587	8.17619	8.10627	8.43673	8.04945	7.86971	7.34405	8.00201
BDH1	6.64576	7.17285	5.9433	5.83425	6.58594	7.36649	6.72664	5.93289	6.14408	6.53665	6.42583	6.67894	7.00747
BDKRB1	6.47618	5.55124	5.7901	5.55627	5.30049	5.79542	5.90149	5.53762	5.76102	5.93847	5.75224	6.02832	5.62843
BDKRB2	5.69416	5.0963	5.28436	5.93502	5.09976	4.91733	5.57712	5.27653	5.70625	5.82958	5.64353	6.27544	5.66493
BDNF	4.9679	5.65226	5.58348	5.60943	5.72905	5.61027	5.78039	5.41929	5.5947	5.71506	6.13408	5.34044	5.83199
BDP1	5.78406	6.35239	5.73888	6.04589	5.73146	5.42346	5.80377	6.039	5.98094	6.97398	6.05627	5.79378	6.02622
BEAN1	5.21833	5.27417	5.66575	5.6894	5.22358	5.56821	5.57476	5.67218	5.56539	5.87626	5.69481	5.66326	5.44925
BECN1	7.16952	7.28746	7.75199	7.83388	7.41261	7.62076	7.04403	7.31708	7.12882	6.89428	7.6224	8.26687	7.99098
BEGAIN	5.52632	5.85869	5.57245	5.7192	5.73585	5.53881	5.97884	6.23694	5.52096	6.17942	5.45824	5.37765	5.43225
BEND3	7.1012	6.64799	6.67043	6.02241	6.97946	6.64952	6.56453	7.0231	6.72645	6.07223	5.78308	5.57584	5.61915
BEND4	5.719	5.83533	5.8608	5.95969	6.00184	6.11658	5.4468	5.40348	5.46256	5.37817	5.79097	6.22817	5.72135
BEND5	6.43705	5.59029	5.63491	5.74119	5.43048	6.56417	5.86229	5.56643	5.88825	6.06054	5.94186	5.81062	6.1983
BEND6	6.53099	6.4049	6.19962	6.34516	5.42247	6.14002	5.85501	5.9175	6.58799	5.54654	5.95343	6.18804	5.69185
BEND7	5.48599	5.48946	5.5153	5.61676	5.53095	5.87525	5.42353	5.62374	5.47959	5.50663	6.1024	5.4327	5.46309
BEST1	5.50245	6.30371	5.65134	5.69225	5.44556	5.84504	5.60225	5.73116	5.80137	6.04284	5.51827	6.16585	5.8225
BEST2	5.25317	5.2975	5.32562	5.44423	5.49041	5.0993	5.2273	5.24532	5.54833	5.30368	5.54828	5.38234	5.55245
BEST3	5.17955	5.3385	5.2222	5.46971	5.31993	5.25113	5.44166	5.46963	5.10587	5.55456	5.5454	5.49259	5.42982
BET1	7.20816	6.69415	7.16867	7.55992	8.27007	7.25598	7.40497	6.96119	6.92091	5.94668	7.39394	7.07746	7.45414
BET1L	6.39492	6.34339	6.02883	6.20312	6.16677	6.06505	6.82887	6.56961	6.09748	6.53165	6.37617	6.31109	6.45505
BEX1	5.76275	5.72118	5.64404	5.53585	5.25816	5.76772	5.26221	5.416	5.43117	6.72822	7.35164	5.13063	6.09813
BEX2	9.31275	7.63048	9.1104	7.63435	8.45657	9.39683	8.77296	7.17799	8.90303	6.88633	8.81815	9.73755	6.29054
BEX4	7.59816	7.34836	8.57591	8.53639	8.10585	7.46008	7.46422	5.79742	7.41505	6.53168	7.66514	9.08948	7.02094
BEX5	6.97783	7.03361	5.87472	7.06323	5.67558	6.38984	6.8214	5.47398	5.78792	6.08983	6.51225	7.0215	5.72363
BFAR	7.45583	7.71254	8.25295	8.50507	8.2092	8.28986	7.76554	7.01724	8.32263	7.46864	8.19068	7.90074	8.09791
BFSP1	5.18476	5.40501	5.78114	5.7757	5.62739	6.34487	5.69848	6.05548	5.71058	5.50326	5.47722	5.57836	5.52284
BFSP2	5.1803	5.65149	5.38257	5.51314	5.91991	5.46568	5.5746	5.35339	5.50912	5.3978	5.3382	6.06805	5.63542
BGN	12.4937	11.7472	13.5729	14.1627	10.2097	11.3706	13.8091	14.0957	13.4729	14.1319	13.9514	12.4705	13.1477
BHLHA15	5.51778	5.75322	5.39079	5.25624	5.63852	5.29333	5.40554	5.3146	5.44365	5.39146	5.46062	5.44417	5.43821
BHLHB9	6.62598	5.99729	5.94561	5.86968	6.67966	6.40485	6.01563	5.98589	5.97738	5.4553	6.03062	6.0496	5.51685
BHLHE22	5.68616	5.56445	6.34007	5.78205	7.02785	5.22412	5.71506	5.6057	6.18281	6.33049	7.34076	6.43391	6.39811
BHLHE23	5.49014	5.34328	5.43788	5.05782	5.1663	5.36362	5.2475	5.42582	5.39708	5.27332	5.36005	5.27757	5.53997
BHLHE40	9.10194	10.5546	10.6149	10.9332	10.3988	9.79168	10.7508	11.2528	11.3495	10.0477	12.4214	11.8123	12.3906
BHLHE41	9.7731	6.62096	6.26666	8.58793	6.08093	7.4049	5.87255	6.45715	6.84924	7.86759	6.71026	6.26282	6.34834
BHMT	5.20543	5.13233	5.25407	5.28815	5.24172	5.34768	5.14968	5.20289	5.28088	5.2601	5.26484	5.12742	5.21762
BICC1	5.63152	5.17147	5.42055	5.38298	5.16199	5.38587	5.16939	5.47567	5.60375	5.55386	5.43048	5.24601	5.52668
BICD1	5.61272	5.34793	5.54622	5.55617	5.55395	6.0103	5.63972	5.75403	6.11611	5.63547	5.22235	5.54722	5.58653
BICD2	8.54723	7.89759	8.83618	9.1798	8.41064	8.66653	8.06591	8.9287	9.50023	8.79139	8.10241	7.88804	8.11386
BID	6.33677	6.86267	7.99627	7.35888	7.75996	8.15367	7.56184	7.08991	8.50507	7.79009	6.85412	7.14256	6.96706
BIK	5.36134	7.55725	5.98482	7.41393	5.72375	6.92507	6.67169	7.002	6.20337	8.02502	8.34472	7.15918	8.26402
BIN1	8.61072	8.25112	9.222	7.45263	7.77563	7.03227	8.17145	7.56665	8.30365	9.05781	6.57507	8.25348	7.14881
BIN2	5.37749	5.39494	5.15898	5.33196	5.45927	4.97531	5.26243	5.00546	5.11479	5.29394	5.04734	5.40125	5.40261
BIN3	5.78602	5.9118	5.70777	5.79622	5.73245	6.48196	6.01524	7.08174	6.01949	7.06371	5.8062	5.73398	6.36118
BIRC2	10.7528	8.9049	8.81034	9.5576	8.81499	7.89713	8.41702	8.92467	9.22662	8.58858	8.22172	8.50536	7.97242
BIRC3	9.04107	6.53401	6.0247	5.54466	5.82449	5.44426	5.30151	5.73168	5.84057	6.56126	5.34617	5.61479	5.84226
BIRC5	8.8286	7.58998	7.16075	7.70811	9.04685	8.58711	9.38154	8.35271	8.44973	8.05215	5.83717	5.98885	6.25104
BIRC6	6.78869	6.76443	7.49572	6.54844	7.09733	7.14648	6.80709	7.49102	6.33347	6.92703	6.56893	6.57273	6.57718
BIRC7	5.41184	5.75521	5.48392	5.46554	5.25682	5.3996	5.12924	5.37359	5.54495	5.39757	5.36495	5.82985	5.38977
BIRC8	5.4639	5.31464	5.3693	5.47064	5.34166	5.4088	5.41599	5.34887	5.37043	5.57342	5.6279	5.36946	5.28512
BIVM	7.93	6.31996	7.44373	7.08532	7.25918	7.77721	7.64275	7.89112	7.17165	7.52716	7.36585	6.89184	7.20672
BLCAP	9.03529	8.64655	7.91833	7.88598	8.41862	8.35936	7.74765	9.24022	8.11801	9.17971	8.50265	8.82895	8.67855
BLID	5.59092	5.70953	5.35776	5.19351	5.40643	5.21298	5.26611	5.32896	5.42063	5.47631	5.33955	5.5907	5.29779
BLK	5.44805	5.86574	5.93006	5.50612	5.33014	5.19465	5.68714	5.47221	5.15326	6.21938	5.16655	5.97519	5.73771
BLM	6.73726	7.36782	6.30138	6.26415	7.24617	6.87423	7.33477	7.9387	6.63415	7.46545	5.71208	5.86564	5.86903
BLMH	6.30926	6.50929	6.7823	7.06614	7.27128	7.42566	6.8388	6.19827	6.43099	7.4999	7.15629	6.32714	5.94923
BLNK	5.28274	5.41007	5.31656	5.19407	5.33208	5.20573	5.1996	5.19761	5.0422	5.24685	5.14242	5.18831	5.41348
BLOC1S1-RDH5	7.8435	6.32861	5.67253	5.72889	5.67237	6.41592	6.25732	6.30499	5.59964	7.23351	5.73243	6.80566	6.31492
BLOC1S2	5.58666	6.20394	5.98675	6.41921	5.76251	5.85055	5.7864	5.67265	5.70217	5.48632	5.7188	5.62929	5.64604
BLOC1S3	5.49984	5.28661	5.63567	5.15106	5.47795	5.54781	5.56943	5.36514	5.42031	5.32122	5.40471	5.3623	5.57334
BLP	5.88514	5.50706	5.45301	5.55865	5.40544	5.64689	5.28212	5.48871	5.31472	5.49796	5.3274	5.57806	5.45237
BLVRA	7.81666	9.56115	8.16259	9.17196	8.4636	7.87369	7.85902	7.91634	8.19444	8.05411	8.79026	9.95296	9.31099
BLVRB	6.43112	7.73186	6.89517	7.46479	8.06464	6.47344	6.86941	6.99263	7.30141	6.81578	7.83577	7.37909	6.89027
BMF	6.27407	6.60077	5.87794	5.9431	6.0599	6.33437	6.52329	6.37245	6.66774	6.60424	6.20415	6.18781	6.59553
BMI1	8.31132	8.36295	9.20643	8.78494	9.23483	9.87285	7.99095	9.27745	8.97566	7.86658	8.7566	9.38128	9.67626
BMP1	7.11852	6.48814	6.81918	7.13384	6.14434	6.00079	7.2645	6.79732	7.44801	7.74895	6.63073	6.06147	6.07876
BMP10	5.40717	5.29716	5.42293	5.19399	5.18385	5.09817	5.40335	5.19745	4.95433	5.28987	5.54463	5.12046	5.47919
BMP15	5.45029	5.506	5.14665	5.37511	5.56769	5.44921	5.39248	5.50094	5.22985	5.35379	5.18645	5.29559	5.28688
BMP2	7.55542	5.78165	5.78267	5.68167	6.54876	6.75558	6.1164	6.1206	6.52896	6.07807	5.66722	5.92097	5.98898
BMP2K	5.36297	5.77874	6.32524	5.75729	5.73155	5.72479	5.97945	5.42879	6.01419	5.69096	6.07576	5.95361	6.63025
BMP3	5.28454	5.60101	5.26158	5.5998	5.6577	5.46249	5.37771	5.34736	5.59409	5.32417	5.30388	5.55468	5.49081
BMP4	6.88309	6.06883	6.4008	7.6145	5.73137	5.5357	6.34668	6.31221	6.0315	8.64184	8.03086	6.6454	6.58094
BMP5	5.68382	7.40308	5.5133	6.20962	6.55853	6.9748	5.46754	5.25064	5.77144	5.16199	7.35877	5.39858	5.62019
BMP6	5.52451	5.57619	5.68041	5.94584	5.58421	5.41583	5.35885	5.34191	5.96816	5.5971	5.57319	5.55652	5.76081
BMP7	6.92191	5.63005	5.90201	7.0592	6.42278	5.14977	8.57754	6.21317	7.13173	7.19057	5.45245	5.33146	5.6498
BMP8A	5.27214	5.46887	5.10315	5.38767	5.1694	5.33172	5.22933	5.27699	5.26317	5.68242	5.25355	5.43234	5.39399
BMPER	5.19086	5.46422	5.39587	5.52806	5.29096	5.50908	5.25711	5.32233	5.22092	5.17431	5.55302	5.364	5.23642
BMPR1A	8.08394	7.60745	7.59485	7.77153	7.51729	7.62536	6.90688	7.10463	6.98205	6.80897	7.11288	7.15088	7.11388
BMPR1B	5.82056	6.05895	5.63678	7.88121	5.44508	5.99909	6.33358	5.45575	5.50542	5.5765	5.70712	8.43641	5.52895
BMPR2	7.82974	6.97998	7.23113	7.71853	7.89444	7.75848	7.68686	7.53291	7.62029	6.46132	7.52672	7.32638	7.807
BMS1	9.45407	9.71858	9.54304	8.92326	8.3388	9.4206	9.44745	9.44348	8.74121	9.39585	8.59766	8.31689	8.38733
BMS1P4	5.67497	5.4239	5.64625	5.35757	5.20173	5.3797	5.36595	5.39651	5.52265	5.49486	5.80519	5.50306	5.72037
BMS1P5	5.87936	5.94225	5.82716	6.25724	6.00144	6.01127	6.1485	6.52763	6.11343	5.76157	6.27242	5.43741	6.28178
BMX	5.52951	5.6443	5.51928	5.26435	5.40068	5.48246	5.59465	5.42224	5.52442	5.60085	5.25939	5.52677	5.51803
BNC1	5.37064	5.50012	5.63845	5.60095	5.75485	5.79768	5.68829	5.56386	5.55282	5.48511	5.9438	5.82979	5.71866
BNC2	5.7674	5.71377	6.09845	5.82499	5.48771	5.17091	6.33658	5.72238	6.00512	5.42913	6.46678	6.125	6.02456
BNIP1	6.73948	7.83441	6.88386	7.25134	7.1796	7.13596	6.5971	7.40308	6.8302	6.8412	7.00447	6.63286	7.01883
BNIP2	7.75743	8.40727	8.80415	7.43341	8.03001	7.51842	7.54658	8.14088	8.19484	7.22733	7.4103	7.91571	7.88547
BNIP3	10.1051	8.98098	10.2804	9.71584	9.6773	10.1918	9.81149	8.97056	10.5119	9.58037	9.59449	8.6777	9.8417
BNIP3L	8.50552	7.55173	7.98023	7.80143	7.49354	8.95238	8.03579	7.2933	8.14951	6.97091	8.22134	7.84704	9.12587
BNIPL	9.78858	5.74432	7.08783	9.16045	8.16365	8.17365	10.051	7.6801	8.68999	9.02307	10.238	8.28273	8.87725
BNIPL-1	5.6264	5.37451	5.34853	5.49823	5.53151	5.46514	5.47291	5.16154	5.44423	5.54695	5.27116	5.40687	5.47627
BOC	5.8717	5.53445	5.95389	5.67438	6.47097	6.89937	7.68235	5.66394	6.22757	6.59213	5.97501	5.88113	5.97706
BOD1	9.27017	9.62365	9.40194	9.68209	9.92679	8.77659	8.87615	10.7784	9.45045	9.88884	9.76818	8.93715	9.6156
BOD1L	5.2426	5.33222	5.0891	5.11157	5.52359	5.35289	5.37304	5.47179	5.1426	5.18887	5.26654	5.39757	5.30296
BOK	6.99722	7.53897	7.26261	7.56711	6.99081	6.83097	7.36181	6.77816	7.40398	6.9063	6.70354	6.90386	7.12016
BOLA1	6.49459	6.45106	6.91897	6.33035	6.9962	6.5947	6.36837	7.30405	6.89935	5.90203	6.11954	6.45436	6.21364
BOLA2	7.7789	7.99972	7.63331	9.18488	8.70003	7.95004	7.88708	7.17783	8.11751	7.60363	7.5977	8.37564	7.26558
BOLA2B	11.6927	11.364	10.4685	11.5179	11.0133	10.9404	11.0322	9.84241	10.5712	10.9927	10.0757	11.4661	10.1318
BOLA3	10.5445	10.2214	11.2036	10.5498	10.872	11.2791	10.5857	9.73487	10.9571	9.57365	10.3229	11.0794	10.2924
BOLL	5.54509	5.58448	5.3542	5.37421	5.33174	5.36541	5.40888	5.57029	5.40498	5.4242	5.44474	5.52599	5.34265
BOP1	5.70302	5.71498	6.81055	5.28265	6.60319	6.25463	6.20495	5.80042	6.45939	5.48132	6.0468	5.87764	5.51112
BPAG1	6.55218	5.83747	5.55406	6.10746	5.82286	6.63145	5.84657	6.10117	6.11961	7.34787	5.62555	5.91588	5.82859
BPGM	6.45618	6.43766	6.8098	7.48595	7.15946	5.8822	6.62201	5.94545	6.41804	6.42845	6.72319	6.82036	6.73127
BPHL	9.10787	8.2861	9.2263	8.68226	8.49829	8.63514	8.87918	8.6861	8.61217	8.46411	9.1682	8.63021	9.14365
BPI	5.9603	5.42488	5.22126	5.4495	5.55022	8.25112	6.26919	6.83553	5.38727	5.53306	5.30406	5.52584	5.48107
BPIFA1	5.35378	5.25614	5.26477	5.26117	5.33441	5.16587	5.25639	5.23285	5.24977	5.52653	5.52656	5.10528	5.38973
BPIL1	5.50679	5.16131	5.26172	5.22503	5.09483	5.5198	5.15646	4.98907	5.42353	5.64755	5.22392	6.57715	5.38054
BPIL2	5.62805	5.3996	5.52767	5.32352	5.3957	5.32925	5.39344	5.6671	5.26036	5.43328	5.52074	5.33845	5.38726
BPIL3	5.56352	5.34511	5.47006	5.37638	5.29601	5.40471	5.58462	5.30339	5.52615	5.14478	5.35978	5.02807	5.34619
BPNT1	7.07964	8.38297	7.53013	7.10272	7.57471	8.17774	7.42654	6.88037	7.36914	7.23283	7.01972	7.33244	6.71165
BPTF	5.64744	5.46602	5.80916	5.47494	5.76009	6.03492	5.6538	5.10161	5.39804	5.19985	5.68756	5.59344	5.89575
BRAF	5.89862	6.03802	6.60152	6.3652	7.34544	6.18992	6.98389	5.83666	6.72401	5.6882	6.33516	5.44594	5.66104
BRAT1	9.08164	10.0741	8.74816	8.49436	8.32005	8.69161	9.62043	9.11743	9.15337	9.55606	8.81642	8.6869	9.03611
BRCA1	6.36782	6.14331	5.46946	6.50025	5.83533	7.05303	5.8861	5.82853	5.34321	6.18388	5.79412	6.55725	6.15569
BRCA2	5.32441	5.3314	5.43008	5.66385	5.92092	5.44177	5.55309	5.70252	5.84586	5.49189	5.39326	5.43895	5.25657
BRD1	5.89915	6.1765	6.33467	6.68298	6.53969	6.42406	6.97415	7.20472	6.2232	7.34279	6.51961	6.40182	6.60419
BRD2	10.0655	9.95315	9.3631	9.70205	9.5033	9.74978	10.1079	10.8135	8.8756	10.6961	9.88623	9.95323	10.3334
BRD3	9.13453	8.22119	8.09474	8.61291	8.68999	8.64559	8.65958	8.98921	8.12188	10.0807	8.6484	7.93404	8.51546
BRD4	6.70067	5.41689	5.84117	5.60381	5.6051	5.79852	5.87984	6.35625	5.86822	6.0672	5.64857	5.82022	5.80888
BRD7	7.36655	7.63075	8.50207	8.77737	8.97252	9.19956	9.00775	8.07915	8.45783	7.71744	7.68203	7.76154	8.08493
BRD8	6.72596	7.16743	6.89819	7.29181	7.20563	7.28482	6.89376	6.65417	6.67271	7.41928	7.78768	7.03814	7.79929
BRD9	10.3855	9.318	9.46129	9.09601	9.76078	9.57595	9.4548	9.9199	9.22952	10.0749	9.00544	8.90462	8.93761
BRDT	5.82958	5.20305	5.21744	5.173	5.29695	5.38096	5.37431	5.25037	5.01155	5.2988	5.40064	5.28257	5.98658
BRE	7.76551	7.91034	8.05287	7.9924	8.97566	8.92349	7.93558	7.87068	8.38104	7.44395	8.75875	8.23199	8.25196
BRF1	6.58319	6.88269	6.10333	6.41554	6.19479	6.1319	6.85091	7.15781	6.51797	7.68553	6.52028	5.8296	6.49868
BRF2	8.42787	7.24358	7.91998	10.9553	7.61166	8.28362	8.11975	7.89178	7.75743	7.76951	9.48359	8.49897	7.94247
BRI3	9.26731	9.30361	10.3903	10.1	10.5825	9.67459	10.7449	9.24038	10.4298	8.39088	10.0562	9.81722	9.7114
BRI3BP	8.0625	8.20382	7.26613	7.67321	7.49525	8.39414	7.95341	8.44207	7.37895	8.41454	8.0489	8.07488	8.06211
BRIX1	7.85257	7.71853	7.74694	7.89124	9.0474	8.32963	8.03805	7.07433	8.4033	6.75852	7.69128	7.80814	7.39374
BRMS1	10.4757	10.6019	10.5187	10.2327	10.5858	10.315	10.3923	11.0037	10.388	11.324	9.98307	9.71557	9.87832
BRMS1L	6.36085	6.70571	7.51421	6.90785	6.92978	7.03917	6.55216	5.78498	7.18888	5.35703	6.9335	6.56935	6.79462
BROX	5.29947	6.15949	6.06362	5.64104	5.9431	6.51398	5.6947	5.27743	5.84332	5.31405	6.09995	6.36707	5.9474
BRP44	9.90797	10.6443	10.5484	9.92344	10.3501	10.0968	9.69715	9.42388	10.6084	7.71649	9.72445	10.4507	9.56979
BRP44L	9.62468	9.93381	9.34582	10.1843	10.1397	9.99673	9.27258	10.1695	9.75474	8.5571	9.0716	10.5964	9.02071
BRPF1	9.63193	9.69524	10.0567	9.4571	9.89504	8.9894	10.5595	10.4584	9.90658	10.1594	9.86551	9.80792	9.72493
BRPF3	7.80447	8.11204	7.49288	7.66193	8.50855	8.20206	8.60989	7.34417	8.36873	7.70468	8.66477	8.35684	8.13489
BRS3	5.6712	5.10973	5.6335	5.32542	5.62934	5.56241	5.61019	5.30233	5.13492	5.40561	5.48274	5.3497	5.48857
BRSK1	7.58959	7.64262	7.69859	8.08695	7.90134	7.79652	7.66022	8.15717	8.87554	8.42546	7.46708	8.31494	7.54856
BRSK2	5.47473	5.47513	5.61981	5.47705	5.30739	5.68887	5.38244	5.25048	5.58362	5.3847	6.02438	5.66082	5.48712
BRWD1	5.66951	6.56825	6.40676	6.72814	6.65629	6.452	6.85498	8.09474	6.33918	7.61498	5.92505	6.59929	6.31617
BRWD1-IT2	5.51943	5.54805	5.38032	5.57542	5.4494	5.25871	5.39921	5.289	5.60694	5.18209	5.52025	5.85699	5.38663
BRWD3	5.67063	5.36683	5.47421	5.7095	5.66929	5.80602	5.70645	5.45726	5.64467	5.27204	5.43621	5.34946	5.28687
BSCL2	10.6248	11.1864	9.94263	9.75931	10.6579	10.1885	10.0778	9.81055	10.3576	11.0221	9.67198	10.2286	10.1735
BSDC1	9.15035	8.82293	7.71228	8.94453	8.76103	9.62442	8.2954	9.25976	8.09682	8.79602	8.72347	8.23784	8.6289
BSG	10.5792	10.4227	10.163	10.5732	10.1823	10.4448	10.3093	10.6149	10.4841	12.1465	10.5473	9.9592	10.2205
BSN	5.50016	5.45613	5.33452	5.63288	5.44246	5.55818	5.19451	5.50148	5.40334	6.21615	5.90416	6.71768	5.35913
BSND	5.16948	5.75852	5.3224	5.58507	5.6129	5.81321	5.36333	5.45842	5.54963	5.38741	5.57395	5.4214	5.46071
BST1	5.55693	5.72937	5.77733	5.51	5.65907	5.76055	5.50166	5.7696	5.83517	5.89369	5.23424	5.72468	5.59316
BST2	8.48465	9.46378	9.12552	9.12653	11.282	6.27803	7.67066	10.305	7.01242	7.7957	8.4468	10.2243	7.31035
BSX	5.2563	5.44497	5.31341	5.52565	5.40807	5.39872	5.2215	5.34515	5.06089	5.72791	5.19796	5.30264	5.36466
BTAF1	8.7865	9.17056	8.11665	8.49697	8.09361	8.40463	8.48124	8.54015	7.76449	9.4663	7.84633	7.73912	7.64367
BTBD1	5.53714	6.28924	6.7578	6.31661	6.72596	6.2735	6.87905	5.15903	6.39337	5.05935	6.89461	6.37785	6.65557
BTBD10	6.47947	6.71515	7.1574	7.59818	7.13514	7.59371	7.44578	6.9824	7.02874	6.15674	7.25567	7.25947	7.26023
BTBD11	7.31796	8.37459	6.28924	6.70246	5.74611	5.55527	6.8789	6.71981	6.3081	8.07878	6.69839	6.60079	5.9964
BTBD16	6.04782	5.29922	5.63227	5.2961	5.30609	5.53823	5.8228	5.57474	5.62958	6.8249	5.35979	5.83694	5.59073
BTBD17	5.29729	5.06492	5.01727	5.04024	5.23216	5.08061	5.24271	4.99008	5.41546	4.77775	5.1917	5.41707	5.22161
BTBD18	5.83366	5.22285	5.28829	5.47224	5.09678	5.41726	5.31936	5.43163	5.24085	5.03926	5.39813	5.41249	5.16312
BTBD3	7.25307	6.58766	7.73693	6.84276	7.79162	9.18586	7.25761	6.644	8.15367	6.12289	6.63025	7.104	6.69498
BTBD6	8.60869	10.1115	9.108	8.4456	8.87777	8.08946	10.3607	8.58245	8.97454	9.2661	9.07033	8.50309	9.05688
BTBD7	7.80551	7.74643	7.22391	7.17919	6.97561	6.7325	7.97473	7.52591	7.33649	7.59573	7.57139	6.57708	7.46461
BTBD8	5.38213	5.52405	5.35489	5.34693	5.6937	5.60815	5.58329	5.4182	5.54238	5.60576	5.45068	5.21952	5.38968
BTBD9	5.70265	5.71529	5.48459	5.57629	5.75685	5.52447	5.69021	5.47386	5.73233	6.19425	5.69958	5.39379	5.6422
BTC	5.87203	5.44378	6.50524	7.21835	6.43734	5.70227	5.78854	7.54837	6.38447	6.53232	5.63053	5.58408	5.37904
BTD	6.61505	7.53245	7.40353	7.07108	7.00238	6.64858	6.8229	6.49598	6.51365	5.74099	8.06347	7.00751	7.36055
BTF3	12.0717	11.2323	12.1994	12.3595	12.1992	12.1355	11.9581	9.93028	11.8934	10.9529	14.1017	12.6115	12.9058
BTF3L4	8.59673	6.90323	8.83203	7.96079	8.56278	8.89838	8.46913	7.25782	8.10283	6.51595	8.41016	8.73818	8.34589
BTG1	11.4805	11.0456	10.916	10.8336	11.1034	11.6463	11.2481	10.6679	10.8948	10.6544	11.9677	11.7699	11.6002
BTG2	7.83752	8.63883	7.73994	8.58505	7.69099	7.61548	8.33037	6.74716	7.6801	7.92533	10.922	9.94144	10.067
BTG3	8.54161	8.76017	8.47077	9.16127	9.36887	9.53412	10.1915	8.81202	9.77645	7.79006	8.17782	10.1986	7.67003
BTG4	5.54437	5.28595	5.35908	5.34317	5.23975	5.38062	5.47007	5.20967	5.11687	5.52729	5.08534	5.07877	5.23771
BTK	5.7194	6.22736	6.19972	5.71851	6.1866	5.43081	5.90296	5.89047	5.68903	5.63903	5.52656	6.08893	5.52073
BTLA	5.71102	5.69743	5.99996	5.52774	5.64202	5.32084	5.43446	5.55734	5.33633	6.11246	5.46035	6.27158	6.0234
BTN1A1	5.34842	5.24487	5.24938	5.1306	5.22078	5.11368	5.5312	5.26906	5.12029	5.45357	5.30231	5.22438	5.29182
BTN2A1	5.33814	5.32653	5.4892	5.4324	5.46712	5.56347	5.49721	5.50202	5.39567	5.34933	5.46044	5.28869	5.33472
BTN2A2	5.34539	5.27909	5.41879	5.46997	5.43954	5.5808	5.24158	5.32578	5.5355	5.3023	5.24842	5.62081	5.42118
BTN2A3	5.18869	5.25476	5.61193	5.187	5.30331	5.62938	5.28955	5.27965	5.55203	5.33411	5.26957	5.27871	5.203
BTN3A1	7.1775	7.7952	6.88189	6.78982	7.38834	6.58662	7.19828	7.75443	6.89274	8.48116	6.30911	7.96342	6.85225
BTN3A2	7.51632	7.0392	6.81415	6.59427	8.32643	6.84025	7.41796	7.94259	6.41584	7.27597	6.83992	8.22874	7.24702
BTN3A3	6.04397	6.85614	6.50929	6.30693	7.55259	5.88357	6.77709	6.39123	6.26108	6.31895	6.27487	6.97445	6.77574
BTNL2	6.37918	5.51149	5.82189	5.47633	5.76114	5.82453	5.90242	5.55096	5.94683	5.48139	5.64506	5.41365	5.41741
BTNL3	5.55518	5.38875	5.24368	5.22496	5.54604	5.31408	5.64086	5.28909	5.43927	5.31401	5.10505	5.30185	5.61721
BTNL8	5.17391	5.39224	5.38507	5.1844	5.10132	5.30844	5.34815	5.21244	5.36024	5.2269	5.51604	5.14401	5.21944
BTRC	6.72199	5.95508	6.33918	6.25179	6.12639	6.49633	6.01928	6.0672	6.03491	6.55379	7.553	6.53367	6.66396
BUB1	7.07688	7.39409	7.52734	6.85754	8.65138	8.10414	8.37685	7.60113	7.42465	6.73823	6.11752	6.26357	6.01329
BUB3	6.18515	6.97279	6.71771	7.38217	8.19093	6.88728	6.49255	5.33485	7.8725	6.20246	8.11973	6.85365	7.33542
BUD13	7.19186	7.06983	6.82566	6.76187	6.79732	6.66523	7.17574	6.97242	6.95055	6.2107	6.67557	6.48629	6.548
BUD31	10.7645	10.5702	10.8905	10.7572	11.3558	10.7645	10.272	10.4954	10.6376	10.4557	10.6495	9.86316	10.1582
BVES	6.0602	5.71701	5.943	5.61319	5.52988	5.93846	5.90002	5.82157	5.92343	5.74095	5.50502	5.51418	5.68228
BYSL	8.23692	7.96079	8.52535	8.44474	8.74496	8.84113	8.50227	8.97208	7.89972	7.7998	7.91479	7.91226	7.68335
BZRAP1	6.11013	6.14449	6.18336	5.52424	6.15345	6.45732	5.73477	6.59125	5.89966	6.5506	6.40155	6.32182	6.96494
BZW1	5.95577	5.44491	6.23982	6.94956	6.59481	6.00566	6.29748	5.92294	6.19423	5.64043	6.87803	6.00108	6.36539
BZW2	10.1231	10.383	11.1971	9.68227	9.91473	10.882	9.98747	9.16554	10.163	8.97118	9.94821	9.52457	9.77042
C10orf10	9.69103	7.42612	9.16146	8.70213	7.4999	7.85257	7.95046	10.1272	8.85614	8.14956	8.04822	7.97886	7.7804
C10orf108	5.31286	5.43195	5.59148	5.30111	5.36857	5.16837	5.43777	5.46967	5.37106	5.45591	5.58672	5.37545	5.45572
C10orf11	6.39956	5.91105	5.85854	6.06434	5.78996	6.6331	5.81287	6.00747	7.49525	5.97098	6.15935	6.58837	5.8249
C10orf110	6.55599	5.38454	5.52077	5.35568	5.50993	5.66123	5.45156	5.95102	5.59896	5.40081	5.39894	5.28889	5.46652
C10orf111	5.53415	5.28802	5.69829	5.20708	5.45429	5.78139	5.42632	5.98833	5.56563	5.27312	5.38296	5.47738	5.52941
C10orf113	5.28683	5.3849	5.35134	5.33334	5.47625	5.37241	5.3514	5.26148	5.33419	5.27859	5.4051	5.40018	5.49001
C10orf114	5.19622	5.32352	6.33828	5.6703	5.44015	5.82395	5.55433	5.98334	5.98293	5.392	5.52013	5.50747	5.39524
C10orf116	9.42759	9.66502	10.4757	13.011	7.12759	8.79139	8.22627	7.89972	8.69985	12.4547	13.0814	12.6322	13.0503
C10orf118	4.93528	5.58539	5.89194	5.8222	5.80413	5.6051	5.57875	5.45783	5.7299	5.49071	6.38261	5.49461	5.7815
C10orf12	7.5114	7.65699	6.88114	7.29091	7.11351	7.89071	7.08143	7.63613	6.83136	7.48822	7.56124	6.83708	7.18764
C10orf120	5.22122	5.46476	5.32191	5.26877	5.26511	5.48696	5.26301	5.1883	5.40159	5.38197	5.26957	5.5509	5.32637
C10orf122	5.78165	5.52878	5.89002	5.58106	5.51286	5.66718	5.4593	5.63132	5.34657	5.52101	5.56006	5.30128	5.37461
C10orf125	6.35588	6.50785	6.26791	5.69362	5.72194	5.52019	5.69251	6.11198	6.02067	6.36356	5.51718	6.25016	5.86716
C10orf128	5.35091	5.78723	5.6986	5.96936	5.67065	5.56799	5.53445	5.47476	5.69606	5.35251	6.00817	6.21938	6.03819
C10orf137	6.87037	6.41461	6.75008	7.02126	7.2303	7.29872	6.88698	6.28318	7.191	6.72234	6.58781	6.39352	6.69915
C10orf140	5.50502	5.41352	5.64175	5.65164	5.32736	5.35982	5.43623	5.59476	5.68755	5.47599	5.13344	5.3343	5.01407
C10orf2	6.85303	6.59938	6.73579	6.67519	6.48419	7.06821	6.62081	6.5183	6.40396	6.09915	7.30178	6.3908	6.5098
C10orf26	6.98683	7.43298	7.81936	7.29697	6.8184	6.93291	6.94924	6.36846	6.88114	6.26218	7.48049	7.37115	8.20655
C10orf27	5.42068	5.25798	5.60306	5.28142	5.64224	5.56841	5.6242	5.57573	5.37366	5.42633	5.24928	5.40306	5.52588
C10orf28	5.50179	6.24647	6.35307	6.67003	6.24311	6.76756	5.80927	6.03774	6.12307	6.14991	5.96189	6.22982	6.27757
C10orf31	5.32375	5.57265	5.43079	5.54796	5.48875	5.42861	5.45911	5.51539	5.42998	5.55627	5.52272	5.28799	5.40774
C10orf32	7.08832	7.07943	7.4898	7.63203	6.75429	7.41144	6.65777	5.73364	6.78101	6.03751	8.31379	7.89253	8.68507
C10orf32-AS3MT	6.69234	7.91355	7.92902	7.80959	6.97085	7.83961	6.96447	6.20771	7.08783	6.53065	8.78731	8.06308	9.13445
C10orf41	6.81576	5.62945	5.67438	5.72645	5.51406	6.02349	5.78873	6.02504	5.90343	5.86887	5.5524	5.56698	5.70668
C10orf46	5.45433	5.62471	6.27492	5.83887	5.43459	6.10357	5.38178	5.78088	5.66105	5.544	6.05276	5.97033	5.88874
C10orf47	6.27703	5.95167	6.02132	6.41621	6.92625	7.45932	6.04192	6.49055	6.05301	6.04838	6.40406	6.77318	5.52801
C10orf53	5.54978	5.45808	5.14182	5.07976	5.34191	5.24447	5.28711	5.45634	5.04802	5.36103	5.2174	5.35105	5.13179
C10orf57	8.49765	8.44807	7.50356	8.60926	8.45002	8.75044	7.50968	8.8679	8.19309	7.63227	9.60869	7.58171	9.76866
C10orf58	9.14039	8.88628	9.12656	9.3895	8.65924	8.96451	8.32741	8.80728	9.30185	8.76557	10.0894	9.48309	9.1869
C10orf62	5.32823	5.25561	5.44195	5.12965	5.2055	5.24735	5.31095	5.09558	5.29934	5.38878	5.62614	5.32244	5.11589
C10orf71	5.23981	5.42743	5.3151	5.51129	5.432	5.24938	5.16221	5.20558	5.29563	5.40254	5.26973	5.22686	5.44043
C10orf72	5.20738	5.73968	5.5576	5.84767	5.63294	5.47898	5.33149	5.59762	5.73041	5.50628	5.55014	5.53101	5.67464
C10orf76	7.89071	7.67765	7.85932	7.83752	7.14184	8.12646	7.29789	7.74694	7.28137	7.88176	8.13595	7.51037	8.15877
C10orf81	7.54696	8.53732	5.73924	8.06078	7.31708	8.75202	8.19919	8.52892	8.36615	8.16777	7.5409	8.74795	5.34233
C10orf82	5.25135	5.21528	5.15962	5.41311	5.30499	5.25718	5.49994	5.19154	5.85339	5.43416	6.56873	5.48681	5.71121
C10orf84	5.92496	6.27177	6.16993	6.24366	5.94994	6.18841	5.77248	5.82129	5.90793	6.44308	6.36182	5.72996	6.22322
C10orf88	5.54875	5.67973	5.90649	5.83093	5.7217	5.79582	5.72915	5.34418	5.97897	5.47803	5.88341	5.94731	5.79513
C10orf90	5.35755	5.35406	5.17167	5.25928	5.38497	5.64776	5.60942	5.19069	5.90848	5.50307	5.34606	5.12977	5.13894
C10orf91	5.97997	5.41827	5.21139	5.2935	5.34671	5.13964	5.19966	5.00504	5.21167	5.22387	5.3564	5.28025	5.3265
C10orf92	5.46568	5.81039	5.68134	5.67128	5.2978	5.67999	5.3388	5.67397	5.28463	5.44713	5.6971	5.38095	5.3158
C10orf93	5.32547	5.25311	5.35413	5.14274	5.2355	4.92675	5.08759	5.13527	5.33367	5.26656	5.56737	5.44355	5.13865
C10orf95	5.21667	5.61113	5.66805	5.64466	5.66152	5.33437	5.47446	5.40621	5.4764	5.3495	5.55227	5.20542	5.33446
C10orf99	5.37244	5.49397	5.27955	5.22085	5.53575	5.48647	5.19048	5.3956	5.84551	5.56786	5.4934	5.2411	5.60536
C11orf1	8.73775	9.2916	8.37844	9.83136	7.90924	8.66204	8.66194	7.02416	8.37972	8.23817	9.04335	8.53374	8.89772
C11orf10	12.5397	12.273	12.2141	12.3515	12.8148	12.4244	12.4245	11.4255	11.738	11.7408	11.3534	11.7789	11.748
C11orf16	5.35078	5.93252	5.38426	5.63091	5.75816	5.38992	5.20058	5.35124	5.37404	5.12391	5.44232	5.39409	5.34893
C11orf2	10.4615	10.4365	9.83305	9.62606	9.88458	10.0248	9.47843	10.3653	9.26763	10.8948	10.1999	9.26459	9.67512
C11orf24	7.85104	7.65795	7.56335	7.87438	7.76299	7.50542	7.27091	8.22476	8.00458	8.17597	7.36705	7.60549	7.59976
C11orf30	5.26361	5.49635	5.60587	5.36772	5.68442	5.77632	5.78682	5.95746	5.75391	5.64574	6.05125	5.70885	5.65496
C11orf31	6.11193	5.97546	5.75615	5.61916	6.19401	6.12237	5.90309	5.93847	5.91272	5.57459	6.29625	6.17466	6.11135
C11orf34	5.51394	5.45102	5.24328	5.45586	5.36741	5.40704	5.43929	5.37598	5.38291	5.22044	5.54899	5.4485	5.33272
C11orf35	5.51261	6.32988	5.41533	5.61266	5.3845	5.65678	5.60367	6.10282	5.45102	6.68298	6.28703	6.09571	6.80532
C11orf39	5.44074	5.38932	5.25745	5.22017	5.11742	5.34696	5.26024	5.1382	5.31377	5.12996	5.50205	5.30018	5.18678
C11orf40	5.29487	5.29341	5.6982	5.25739	5.26264	5.07554	5.51571	5.39173	5.32936	5.44229	5.1791	5.20927	5.22815
C11orf41	7.91287	5.6049	6.88208	7.02407	6.05608	6.38998	6.52628	8.08374	7.20654	6.68316	5.34813	5.76385	5.68029
C11orf42	5.97057	5.23043	5.33671	5.31652	5.24801	5.33546	5.16024	5.45547	5.2698	5.19565	5.21137	5.42869	5.22887
C11orf44	5.27384	5.39247	5.32962	5.38096	5.52405	5.1185	5.45808	5.24905	5.30327	5.61897	5.34468	5.31637	5.55785
C11orf45	6.01619	5.91504	5.9848	5.69864	5.38148	5.96201	5.74587	6.48924	5.814	5.90557	5.66879	5.5423	5.50971
C11orf48	9.57013	10.2545	9.40855	9.82804	9.29454	9.6351	9.31297	8.84965	9.30374	9.34388	8.67438	8.84493	9.31708
C11orf49	5.58234	6.17545	5.52599	6.6258	6.19425	6.76996	6.13235	6.02794	6.73107	5.7897	6.5589	6.98373	6.71261
C11orf51	6.27549	7.52712	6.7079	6.95158	7.10805	6.86941	6.57272	6.81017	6.84869	6.44643	6.95987	6.83755	6.75139
C11orf53	5.42636	5.54577	5.53806	5.18601	5.25081	5.44603	5.30411	5.78851	5.50365	5.36058	5.14608	5.70816	5.4692
C11orf54	8.25295	7.13555	7.28615	8.11147	7.28746	7.72095	6.99737	7.63953	7.60494	6.80636	7.8957	7.7975	8.08523
C11orf57	7.20517	6.90401	6.37735	6.84886	6.51264	6.40049	6.84871	6.6616	6.34339	6.39123	6.2615	6.33086	6.14372
C11orf58	5.31851	5.47542	5.58501	5.29718	5.80897	5.40063	5.36615	5.51148	5.24043	5.30744	5.57813	5.90156	5.52769
C11orf61	7.15694	6.65277	6.21152	6.30021	5.8571	6.40206	6.7066	6.44405	6.58902	6.7021	6.09494	6.63351	6.35721
C11orf63	5.49901	5.64806	6.62962	6.04737	5.85966	5.98981	5.81638	6.50726	5.83335	5.84798	6.24635	6.85879	5.92697
C11orf64	5.50753	5.49165	5.53074	5.75923	5.69649	5.28882	5.58921	5.28856	5.22703	5.18709	5.30341	5.38223	5.52088
C11orf65	5.28462	5.8666	5.30475	5.80769	5.87395	5.47743	5.29913	5.4579	5.23235	5.28669	5.16554	5.43084	5.18397
C11orf66	5.60064	5.43083	5.36842	5.67168	5.6139	5.3828	5.55387	5.56729	5.40349	5.58094	5.19323	5.40864	5.30383
C11orf67	8.28326	8.03861	7.84002	8.37158	8.29673	8.43415	6.989	7.61869	7.80284	7.24793	8.60099	9.53767	8.15
C11orf68	6.89523	6.35433	6.58804	6.90828	7.03213	6.5332	6.47265	7.60839	6.83913	6.94313	6.81909	6.29923	6.74919
C11orf70	7.66728	6.08742	5.97566	6.00226	5.66606	6.55311	5.98032	5.39133	6.2459	5.7188	6.63488	6.13245	5.8677
C11orf71	5.97302	6.1201	6.78906	6.32634	5.9433	5.98461	6.64851	5.84301	6.18124	5.97118	6.16978	6.01134	6.32331
C11orf73	7.51748	6.90437	8.06304	7.31931	7.30308	7.01803	6.75171	6.48613	7.9232	5.80042	7.7967	7.99688	7.38099
C11orf74	8.31145	7.34815	7.64866	8.1584	7.115	8.50812	6.78644	7.15961	7.79922	7.24177	7.69413	8.47696	8.01256
C11orf75	8.73707	8.37552	7.80482	8.17762	8.08554	7.58474	7.94917	8.05302	8.69453	6.95754	6.67955	7.75491	6.8434
C11orf80	8.13857	8.11262	7.89972	8.03779	6.70935	7.45904	7.35989	9.28508	8.38947	9.00463	7.39224	6.91357	7.96297
C11orf82	8.0145	6.91173	6.93683	7.13679	8.5664	6.9784	6.94591	7.03714	7.58901	6.37092	6.30289	6.22834	6.3432
C11orf84	5.21886	5.41561	5.55318	5.31036	5.85668	5.31245	5.78934	5.47665	5.65326	6.05269	5.90604	5.73931	5.7053
C11orf85	5.49709	6.18891	6.41506	5.27313	5.20388	5.26025	5.26364	6.42239	5.52531	5.58397	5.36366	5.31743	5.12685
C11orf87	5.45894	5.12543	5.26117	5.47538	5.20131	5.32513	5.35378	5.21187	5.32157	5.2222	5.26881	5.39687	5.36766
C11orf88	5.14464	5.20179	5.2247	5.48511	5.33814	5.32736	5.27315	5.38129	5.09039	5.31986	5.26025	5.4965	5.59143
C11orf9	5.84704	5.32448	5.44276	5.39581	5.39754	5.81953	5.22654	5.35441	5.70464	5.27455	5.53392	5.42408	5.43203
C11orf90	5.61707	5.55259	5.19784	5.53523	5.47006	5.83441	5.53342	5.5506	5.67267	5.54032	5.44276	5.39899	5.27061
C11orf92	6.17942	5.15126	5.3754	5.48655	5.21928	5.27662	5.56829	5.22167	5.35696	5.47157	5.42651	5.1369	5.4255
C11orf93	6.46291	5.3683	6.36326	5.43288	5.29939	5.35867	5.5301	5.50218	5.68772	5.43106	5.49587	5.37282	5.5153
C11orf94	5.45353	5.59296	5.47415	5.58777	5.39614	5.48815	5.34554	5.49271	5.58777	5.47473	5.39289	5.55907	5.27235
C11orf95	7.27301	6.07472	6.27662	6.63242	6.57133	6.29703	7.42929	6.6538	6.49898	6.55718	5.67333	6.07154	6.09605
C11orf96	7.24702	7.14059	8.10283	7.65114	6.46132	6.69341	8.49959	7.41035	8.11262	7.98965	7.44665	9.20229	9.84103
C12orf10	9.87233	9.23305	8.43943	8.78648	8.21841	8.91889	8.36646	9.19409	8.66373	9.56746	9.46874	10.0575	9.29034
C12orf11	7.91306	7.74122	7.78367	7.56582	8.20033	8.66398	7.89297	7.95809	8.0035	7.54611	7.17634	7.43201	6.79725
C12orf12	5.27103	5.42122	5.28987	5.42961	5.40097	5.27891	5.48144	5.60316	5.43198	5.40781	5.32458	5.58309	5.63492
C12orf23	5.89649	5.75275	5.9013	6.23032	6.63622	6.06744	6.64968	5.74254	5.90902	5.68772	6.04205	5.79538	5.70911
C12orf24	5.38811	5.67479	7.17791	5.96552	6.8788	7.06614	7.42154	6.92587	6.63345	5.8781	6.99866	6.74108	6.26649
C12orf26	7.41127	7.47269	6.84198	6.70824	6.55483	7.0854	7.10111	6.88189	6.51998	6.91136	7.59584	7.24033	7.50795
C12orf28	6.38354	7.28572	5.41362	6.7325	6.08528	6.04828	6.07633	6.5481	6.00401	6.0365	5.48478	8.09044	5.30076
C12orf29	7.1148	6.52494	7.13639	7.09608	7.24315	7.64051	6.87233	6.24032	6.44405	6.40429	7.58108	7.28851	7.07744
C12orf34	5.79168	7.00716	6.11437	5.90829	5.54442	6.10233	6.04854	5.82307	5.9214	6.69738	6.87775	6.41132	5.75744
C12orf35	5.71419	6.57333	6.51163	6.04195	6.9836	6.37735	6.05369	6.67129	6.46741	6.02838	6.1827	6.39274	6.58753
C12orf37	5.36528	5.53293	5.44256	5.46898	5.48058	5.65717	5.49874	5.5208	5.57195	5.43818	5.46216	5.58244	5.45453
C12orf39	5.92873	5.81053	5.25513	5.39892	5.4238	5.41733	5.50955	5.11595	5.31617	5.4449	5.47279	5.37453	5.13813
C12orf4	6.17071	5.95174	7.21073	6.56154	7.10565	7.09032	6.83772	5.91419	6.33049	5.8608	6.36706	6.53422	6.41995
C12orf40	5.25354	5.4932	5.18367	5.3525	5.47193	5.28927	5.19025	5.23875	5.14218	5.17559	5.29507	5.28323	5.27382
C12orf41	9.88614	8.97384	8.6968	8.51491	9.44307	9.29593	9.42755	8.71996	9.09794	9.43467	8.48473	8.79285	9.01076
C12orf42	5.19647	5.3218	5.14191	5.21362	5.11515	5.13665	5.36065	5.22511	5.27774	5.44779	5.44183	5.29656	5.23806
C12orf43	6.58494	6.60476	7.24434	6.64982	7.23241	7.1427	7.26119	6.27714	6.74707	6.11333	7.12241	7.39708	7.18858
C12orf44	9.88283	10.1272	9.25165	9.22306	8.96131	9.72172	9.129	9.02112	8.95162	10.195	9.39471	9.33278	9.22321
C12orf45	8.09648	8.26837	7.58609	7.00558	7.52357	8.20028	8.62414	7.10066	7.71404	7.41483	7.88888	7.56863	7.21655
C12orf48	6.46098	6.44372	6.66382	6.28148	7.02621	6.9278	7.45178	6.79845	6.51463	6.23805	5.77923	6.35802	6.3315
C12orf49	5.83502	6.53367	7.02947	6.55483	6.43067	6.97998	6.40657	6.00016	6.22102	6.55785	5.95266	6.3197	6.05638
C12orf5	6.60768	6.53298	6.97879	6.67979	7.40353	6.34872	6.89435	5.73891	7.21201	5.80246	6.1054	6.79441	6.33763
C12orf50	5.36521	5.41399	5.38641	5.62161	5.24862	5.55198	5.33986	5.71439	5.32145	5.34418	5.3221	5.4414	5.43923
C12orf52	8.21453	8.23198	8.21694	8.44937	8.0156	8.68924	8.52536	8.14027	7.79827	8.69758	8.34198	7.74445	8.50234
C12orf54	5.65536	5.15596	5.30108	5.65528	5.59516	5.45477	5.66792	5.44178	5.86739	6.44499	5.33763	5.60104	5.6162
C12orf56	6.26694	5.58069	5.56146	5.45412	5.34432	6.12639	5.50325	5.41703	5.49495	5.45146	5.39516	5.56168	5.44127
C12orf57	10.9332	11.6642	10.8696	10.6714	10.4899	10.7166	10.7155	9.58927	10.3247	10.6279	11.4051	10.6323	11.0804
C12orf59	5.4273	5.2247	5.49936	5.65055	5.41355	5.64857	6.3031	5.23705	5.58421	5.40926	5.35153	5.42337	5.33101
C12orf60	5.62239	5.68041	5.94506	6.62546	5.81765	6.03422	5.37427	5.43954	5.80413	5.52346	6.26877	5.83355	5.93874
C12orf61	5.31989	5.21301	5.32766	5.42116	5.27738	5.21941	5.01869	5.2133	5.23561	5.23425	5.04929	5.4142	5.47132
C12orf62	7.37271	7.85155	8.06476	8.12131	7.77772	7.63708	8.03927	6.69558	7.79316	6.56087	7.84063	7.46061	8.14921
C12orf63	5.19696	5.27914	5.46981	5.59728	5.47723	5.24061	5.33151	5.41449	5.37187	5.39714	5.11876	5.02903	5.28073
C12orf68	5.33505	5.39153	5.3824	5.88376	5.44256	5.25835	5.50879	5.30921	5.78563	6.11217	5.68724	5.52068	5.90889
C12orf69	5.54798	5.41712	5.43889	5.15431	5.47373	5.37701	5.35313	5.13525	5.19576	5.24446	5.4089	5.31944	5.51205
C12orf70	5.78267	5.50683	5.7053	5.57547	5.41284	5.45026	5.27352	5.2952	5.49108	5.2778	5.43141	5.31261	5.36464
C12orf71	5.99338	5.40984	5.50803	5.57294	5.32682	5.50785	5.39838	5.5282	5.35028	5.80487	5.38939	5.64457	5.70681
C12orf75	7.13426	8.01066	8.25849	8.06537	7.38564	8.89672	7.87412	6.4565	8.56278	7.41884	7.9388	7.86889	8.43409
C12orf76	7.19916	6.53165	6.88347	7.07229	7.07514	7.7289	7.05247	6.62717	6.54403	6.79321	7.73774	7.05126	7.83021
C13orf15	9.644	9.0493	10.2786	8.14956	9.45038	9.15941	9.46627	8.93133	9.60834	8.2363	9.13476	9.89402	9.95221
C13orf16	6.27963	5.48602	5.68796	5.32866	5.61702	5.45969	5.64813	5.84181	5.78493	6.18572	5.62544	5.45973	5.29817
C13orf18	6.98442	5.90957	7.01967	6.19532	6.57603	5.98417	6.20667	5.98127	7.39591	6.16053	5.71023	6.82138	6.18558
C13orf23	7.65079	6.87924	8.17949	7.37265	8.66547	8.56225	8.02033	7.76523	8.11093	7.33087	9.0746	7.48818	7.0996
C13orf25 v_1	5.58133	5.53934	5.8571	5.83748	6.56519	5.90201	6.25285	6.35929	5.84892	5.74998	5.76133	5.64617	5.4693
C13orf26	5.22168	5.18777	5.23299	5.15462	5.21377	5.15326	5.2575	5.0778	5.23996	5.2559	5.11437	5.11709	5.28727
C13orf27	10.4419	9.7854	10.2394	10.2738	10.2907	10.4419	10.1034	9.14138	9.6693	9.20128	10.7824	10.4195	10.3856
C13orf29	5.51136	5.6057	5.72865	5.69577	5.50067	5.56425	5.57711	6.52695	5.53583	5.89159	5.41691	5.45541	5.53731
C13orf33	5.3007	5.48629	5.93867	5.48466	5.55976	6.13368	5.56912	5.11214	5.60504	5.2672	5.31395	6.34118	5.48562
C13orf34	6.61675	6.81316	7.28874	6.54977	8.04278	7.85413	7.29836	7.51933	6.86115	7.18973	5.54352	6.19465	5.79332
C13orf36	5.63838	5.93502	5.81335	5.43365	5.64218	5.86985	5.87917	6.39615	5.70502	5.91935	5.86224	5.68404	5.61741
C13orf40	5.57951	5.44532	5.68796	5.59425	5.27702	5.62318	5.66993	5.53202	5.61365	5.8156	5.36174	5.32688	5.61165
C14orf101	5.35751	5.42774	5.77884	5.51398	5.76655	5.6707	5.18744	5.6233	5.36703	5.38644	5.46755	5.814	5.74494
C14orf102	8.95684	9.57994	8.11432	8.99929	8.24679	8.09474	8.25972	9.65379	7.89124	10.4281	8.92373	8.70802	9.08177
C14orf104	5.74387	6.3049	7.10357	6.78945	6.64326	6.19909	6.6223	6.08836	6.95414	5.587	7.17762	6.49633	6.89685
C14orf105	5.49373	5.30795	5.3512	5.26788	5.38973	5.26422	5.38325	5.41108	5.42106	5.39727	5.34501	5.31818	5.61161
C14orf118	5.47419	5.58085	5.63091	5.61248	5.70087	5.66346	5.86334	5.44019	5.75195	5.16885	5.72319	5.72924	5.68105
C14orf129	7.65164	8.66204	7.8106	8.42651	7.37941	7.14017	8.19873	6.49992	7.35577	6.40738	7.95067	8.139	7.85267
C14orf135	8.15247	8.92182	8.34111	8.6078	7.78803	8.10915	7.96107	7.39992	7.8604	7.89178	8.66534	8.34465	8.93704
C14orf139	5.60546	6.31191	5.98896	5.58512	5.75934	5.34636	6.24233	7.42889	5.7934	6.94193	5.86455	5.89433	6.16469
C14orf142	6.41461	7.8828	7.25697	7.23838	7.45947	7.21329	7.88875	6.8661	7.42657	6.60007	7.78136	7.27506	7.57234
C14orf144	5.52951	5.39331	5.54902	5.20211	5.21549	5.45091	5.1775	5.2629	4.80809	5.35141	5.37275	5.34171	5.32609
C14orf145	5.63873	7.52495	6.03832	5.28674	5.81939	5.70711	5.82631	6.10606	5.85323	5.54491	5.58907	5.7123	5.47251
C14orf147	6.64611	8.93219	9.20128	8.48873	7.17875	7.7942	7.68481	8.21816	7.73139	7.97652	8.11172	8.47979	8.19929
C14orf148	5.37677	5.24167	5.35193	5.24185	5.27359	5.56179	5.3322	5.25103	5.46226	5.32386	5.5217	5.35006	5.26677
C14orf149	5.63359	7.87872	7.00775	6.56524	6.27648	6.13603	5.99445	5.91954	6.20921	5.28795	5.4321	6.22092	5.87904
C14orf156	10.2552	11.7855	11.2136	11.5931	11.2882	10.7871	11.0704	10.4281	10.8615	11.1864	11.7837	11.3685	11.5244
C14orf165	5.17716	5.3389	5.22252	5.64018	5.43655	5.22051	5.45802	5.28507	5.60101	5.59102	5.64813	5.66564	4.98454
C14orf166	7.60129	8.66141	9.79221	9.38901	9.43416	8.56292	8.65047	8.41086	9.52212	8.02075	9.48176	8.9631	8.92376
C14orf166B	5.16373	5.84241	5.57486	5.46954	5.82355	5.69885	5.71582	5.57173	5.68294	5.11722	5.57224	5.79378	5.69022
C14orf169	6.37222	7.80566	6.6061	6.88462	7.0659	6.51787	6.66534	7.2328	6.72401	7.38024	6.95837	6.63645	6.64911
C14orf176	5.7958	5.52851	5.82281	5.52253	5.47932	5.56835	5.65436	5.90406	5.57548	5.88178	6.20503	5.92996	5.55014
C14orf177	5.36311	5.42266	5.30384	5.29048	5.69802	5.18895	5.12542	4.87965	5.31468	5.0859	5.3702	5.23901	5.07766
C14orf178	5.15358	5.31663	5.16171	5.15569	5.39504	5.14925	5.40449	5.33545	5.20016	5.158	5.30431	5.33837	5.20221
C14orf179	8.50171	9.53761	8.7753	8.69224	7.85054	8.11901	7.99417	8.22715	8.27627	8.91922	9.07141	8.90832	8.95078
C14orf180	5.40153	5.45105	5.30062	5.61446	5.43554	5.52072	5.67859	5.48692	5.41479	5.84103	5.62389	5.50744	5.39188
C14orf181	5.32619	6.20499	5.63581	5.39627	5.95527	5.8472	5.6069	6.1053	5.74477	6.0184	5.7645	5.80594	6.02989
C14orf182	5.31092	5.2712	5.09645	5.17892	5.31689	5.38212	5.3287	5.45336	5.27372	5.29596	5.30593	5.35398	5.23833
C14orf183	6.06883	5.4004	5.24801	5.33938	5.43964	5.30897	5.53906	5.277	5.20451	5.28006	5.38766	5.3251	5.17073
C14orf184	5.75994	5.70217	5.48773	5.77557	5.44521	6.25519	5.68772	5.75171	5.52122	5.82158	5.56904	5.42538	5.30776
C14orf19	5.28058	5.31085	5.63751	5.42539	5.18965	5.47177	4.92365	5.3053	5.29839	5.51127	5.13851	5.61153	5.38631
C14orf2	8.10227	9.4203	7.85413	7.3575	7.69241	7.90874	9.22886	7.53573	7.60881	7.76299	7.76823	7.54623	7.49631
C14orf21	6.26024	6.7325	6.18176	6.11412	6.08836	5.93194	6.14301	6.01949	6.16419	6.16443	6.17402	6.22174	6.00634
C14orf23	5.48999	5.45797	5.2944	5.353	5.20413	5.40883	5.39196	5.40551	5.17812	5.35279	5.30329	5.50729	5.33228
C14orf28	6.68405	6.69666	6.52559	6.46513	5.5955	6.00596	6.11854	7.76601	6.05084	7.00438	6.74521	6.31538	7.06243
C14orf37	5.19698	5.49459	6.14238	5.79957	5.35872	5.43931	5.49174	5.58502	5.74524	5.56914	6.2226	5.68575	6.00695
C14orf38	5.41318	5.60677	5.29341	5.3754	5.57791	5.32494	5.21152	5.24322	5.5567	5.27849	5.26732	5.34019	5.30831
C14orf39	5.44137	5.46886	5.60357	5.37203	5.37788	6.00358	5.30608	5.58616	5.50725	5.63535	5.33543	5.70784	5.31909
C14orf43	7.68798	8.12356	7.65019	7.41348	7.38209	7.44711	7.42936	7.13762	7.5212	7.00357	8.63223	7.67247	8.61194
C14orf45	6.18203	6.64823	6.52097	6.88189	5.85499	6.75045	5.77927	5.7591	6.28465	6.39094	8.28525	7.34812	8.54814
C14orf48	5.39796	5.61022	5.58733	5.25766	5.49751	5.49249	5.3193	5.45032	5.64669	5.3038	5.431	5.51386	5.63859
C14orf49	5.49362	5.56637	5.59296	5.70606	5.40797	5.8441	5.47743	5.58782	5.32187	5.34568	5.27572	5.45735	5.36394
C14orf50	5.09434	5.49264	5.00758	5.48473	5.5361	5.32114	5.36836	5.35874	5.51649	5.297	5.30518	5.36756	5.15992
C14orf53	5.4716	5.20657	5.27618	5.44457	5.19931	5.38835	5.28014	5.29835	5.4103	5.68766	5.49826	5.51562	5.31622
C14orf55	5.23048	5.45571	5.32007	5.17908	5.29889	5.34603	5.15067	5.26658	5.36452	5.34835	5.21312	5.50692	5.43269
C14orf70	5.53173	5.46981	5.45364	5.24481	5.3755	5.40873	5.38788	5.35968	5.60487	5.64287	5.59962	5.35813	5.26384
C14orf72	5.64352	5.69487	5.84009	5.76472	5.51526	5.47752	5.93691	5.66934	5.83903	5.49916	5.38247	6.17241	5.74019
C14orf79	6.89074	7.42944	6.52184	7.31369	6.09004	6.82102	7.45182	7.60254	6.6115	8.56538	8.17552	7.18675	7.87947
C14orf80	6.93543	8.43514	6.92295	6.56493	6.57672	6.5947	7.75794	7.88139	6.47862	8.03233	6.79435	6.58739	6.86579
C14orf93	7.15729	7.8749	7.61574	7.26039	7.33602	7.24526	7.15374	7.63818	7.29012	8.25605	8.09531	7.54696	7.79941
C15orf17	7.35662	7.58514	7.82665	7.89016	7.33832	6.75266	7.65335	8.43403	7.30003	8.41918	8.33823	7.2362	8.12965
C15orf2	4.96618	5.56812	5.30662	5.1679	5.33498	5.66457	5.20074	5.30327	5.6041	5.61891	5.61722	5.51093	5.54167
C15orf21	5.76814	5.58755	5.75544	5.51854	5.84301	5.51612	5.55536	5.9607	5.68425	5.72979	5.662	5.61445	5.62085
C15orf23	6.01022	6.90517	6.82728	7.54234	7.38377	7.005	7.42976	5.38266	6.99706	5.98908	6.61364	6.26816	6.32606
C15orf24	9.40146	11.2081	9.90797	10.0362	10.1109	9.20643	10.0672	9.52075	9.76521	9.60003	10.5291	10.5295	10.7807
C15orf26	5.10858	5.62726	5.25969	5.37404	5.52865	5.34778	5.28827	5.26067	5.60736	5.23161	5.54248	5.37875	5.26519
C15orf27	5.38483	5.27217	5.57619	5.38295	5.55565	5.65899	5.49776	5.36926	5.72364	5.30327	5.3222	5.57837	5.12025
C15orf29	5.31738	5.53061	5.50628	5.53177	5.49439	5.31542	5.34836	5.46231	5.50726	5.5459	5.39247	5.44301	5.27548
C15orf32	5.47669	5.25423	5.12408	5.23394	5.24807	5.35803	5.29209	5.32653	5.24685	5.5147	5.31533	5.48792	5.4028
C15orf33	5.33475	5.0605	5.27422	5.51886	5.2145	5.58421	5.44769	5.44195	5.3475	5.67291	5.53463	5.302	5.16279
C15orf38	7.1996	7.77001	6.71944	7.02947	7.21329	5.86541	7.2519	6.84083	7.36153	7.81365	6.79627	6.84451	6.28769
C15orf41	6.85039	6.35203	5.90361	5.73968	6.44467	6.80259	6.31318	6.60629	6.26527	6.62061	5.85297	5.87651	6.12873
C15orf42	6.25603	6.35868	5.91991	5.65253	6.51032	6.79996	7.06147	7.99408	6.62784	6.5842	5.51172	5.51652	5.54516
C15orf43	6.26778	6.01377	5.86031	5.66528	5.56967	6.05548	5.68975	5.99868	5.7597	6.12339	5.70252	5.89537	5.8683
C15orf44	6.59389	7.17243	7.83595	7.52966	7.90347	7.10608	7.13991	6.54908	6.98683	6.3081	8.15069	7.50462	8.05656
C15orf48	7.81365	7.79162	8.42054	7.81675	8.68841	6.2855	7.77374	7.17582	9.0371	7.45029	8.95014	10.2818	10.7452
C15orf5	5.54847	5.4793	5.26502	5.31314	5.439	5.30658	5.50011	5.52997	5.23835	5.55918	5.29134	5.43677	5.42286
C15orf53	5.64582	5.50585	5.3385	5.10754	5.29423	5.23823	5.2518	5.24196	5.31765	5.39374	5.42494	5.45936	5.34275
C15orf55	5.29453	5.43886	5.47752	5.73084	5.66449	5.51837	5.63055	5.32302	5.51112	5.74243	5.39691	5.24266	5.24484
C15orf56	5.34028	5.09771	5.31246	5.32913	5.39099	5.28847	5.3235	5.21611	5.35212	5.19018	5.20759	5.23767	5.50363
C15orf57	8.40529	9.59189	8.16071	9.28396	8.25602	7.79827	7.63503	7.46223	8.05965	9.08061	8.70446	8.5881	8.8619
C15orf58	5.51298	5.74929	5.56816	5.61949	5.30564	5.5833	5.61714	6.22731	5.83548	6.28952	6.21747	5.87562	5.97774
C15orf59	5.5975	5.45634	5.64885	5.79502	5.64545	5.56015	6.34654	5.89897	5.48662	5.77657	6.08427	5.26461	5.69055
C15orf60	5.52569	5.28364	5.41878	5.28516	5.71351	5.35049	5.35617	5.35476	5.32962	5.44936	5.57652	5.45378	5.10908
C15orf61	7.12225	7.25956	8.20504	7.86193	7.7762	7.15694	7.78108	7.93171	7.65067	6.46641	8.53705	7.80072	7.82138
C15orf62	5.53847	5.41439	5.3222	5.47327	5.38256	5.25169	5.36375	5.22755	5.30882	5.51383	5.52255	5.36303	5.18478
C16orf11	5.2897	5.25396	5.26877	5.62	5.33371	5.37343	4.9765	5.29436	5.31098	5.10878	5.21031	5.21383	5.09417
C16orf13	9.0751	8.3131	7.93811	8.56379	9.37159	8.7315	7.74343	7.97698	9.21116	8.55913	8.77052	8.70928	8.34962
C16orf35	9.01652	9.36529	9.05502	8.98653	8.75123	8.83699	9.13472	9.4663	8.97208	9.97294	8.87732	8.03851	8.42045
C16orf42	7.08783	6.6098	6.37948	7.01967	7.70616	6.73985	6.66192	6.4102	6.95453	6.06362	6.906	6.69217	6.42448
C16orf45	5.41609	8.42031	5.54593	5.54232	5.61608	5.62303	5.82352	5.60327	5.64017	6.50662	6.66106	5.82573	6.37898
C16orf46	5.32153	5.4407	5.42817	5.25081	5.53618	5.61923	5.42427	5.51976	5.40143	5.21201	5.52392	5.15058	5.44175
C16orf47	5.63423	5.5243	5.36995	5.52725	5.54059	5.71371	5.41378	5.87693	5.6675	5.69975	5.64889	5.523	5.4141
C16orf48	7.83286	6.65451	7.28439	8.15129	6.97323	8.40926	7.50525	7.75945	7.87965	8.45471	8.19892	8.25079	7.81222
C16orf5	7.50122	5.79115	6.90553	5.91861	5.50447	6.45618	6.16466	6.85805	6.1807	6.83097	5.98214	6.22088	5.8066
C16orf52	5.52217	5.31343	5.49098	5.32219	5.50139	5.67997	5.00942	5.67849	5.37645	5.42351	5.7194	5.74919	5.6228
C16orf53	8.58576	8.56496	7.86142	7.99897	8.37328	7.90612	7.99024	7.56756	8.99744	7.9581	8.32789	8.23409	7.578
C16orf54	5.34519	5.8624	5.45066	5.42077	5.68843	5.46791	5.43602	5.05457	5.65277	5.83878	5.73035	5.49319	5.78429
C16orf55	5.24385	5.55765	5.45157	5.32332	5.58679	5.98647	5.50694	5.95154	5.91327	6.46839	5.65514	5.75467	5.56268
C16orf57	6.83817	7.66631	8.00458	7.64248	7.68601	8.16604	7.75404	7.5568	8.32584	7.9387	6.69774	7.09384	7.03285
C16orf59	7.74444	7.72438	7.00798	6.93642	7.80907	7.85778	7.09702	7.38611	7.41171	7.4864	6.44275	6.40439	6.57686
C16orf61	9.75021	10.6988	10.6279	9.47379	11.1651	10.8615	10.6426	10.293	10.7609	10.1823	9.12232	9.99373	9.68318
C16orf62	6.18281	6.32546	6.08069	5.80593	6.42374	5.91769	6.18112	5.93026	5.99444	6.24088	5.98282	5.81745	5.74528
C16orf67	8.10973	7.36198	6.87075	7.13091	6.65982	7.26261	6.98471	7.5629	6.6891	7.98692	6.43734	7.53345	7.45582
C16orf7	6.59318	7.71352	6.73069	6.96414	6.75558	6.97046	7.17072	7.28746	7.27258	8.06078	6.33275	6.91989	7.41992
C16orf70	6.63866	6.45587	6.85998	6.60424	6.46195	6.79583	6.92884	6.21152	6.51764	6.49175	6.57154	6.58599	6.70995
C16orf71	5.13075	5.47053	5.30327	5.43896	5.516	5.30264	5.34349	5.44012	5.14356	5.43298	5.40248	5.37224	5.33494
C16orf72	8.05563	7.86859	8.5128	8.06136	7.40398	7.64343	6.97666	7.80343	7.2196	7.65945	7.17476	7.99206	8.13669
C16orf73	5.29282	5.67364	5.37015	5.28745	5.48811	5.28029	5.43335	5.45697	5.44165	5.44375	5.25644	5.54911	5.33444
C16orf74	5.57226	5.98169	6.7626	6.01773	5.63376	6.43036	5.97569	5.44358	5.58847	6.11266	6.36561	5.92403	6.24707
C16orf75	8.17071	8.81571	7.83052	8.15378	8.96722	8.45756	7.70635	7.99742	8.51518	7.41912	7.3166	7.69561	7.88091
C16orf78	5.49435	5.36813	5.32225	5.23543	5.39183	5.19646	5.20772	5.32513	5.18833	5.31329	5.23764	5.26435	5.21555
C16orf79	6.78344	6.85265	5.79502	6.22731	6.35352	6.0764	6.09061	6.39094	6.72596	7.70766	6.49296	6.54925	6.23739
C16orf80	8.24958	7.51278	9.0683	8.78958	9.05988	9.36452	8.8068	7.65644	8.99119	7.16646	7.78819	8.77853	8.18126
C16orf82	5.49819	5.19548	5.17341	5.3244	5.3523	5.35367	5.14942	5.19052	5.34079	5.06125	5.16763	5.21913	5.29779
C16orf86	5.40971	5.4923	5.80802	5.67096	5.60404	5.34557	5.38654	5.37312	5.6006	5.74055	5.96481	5.75511	6.07138
C16orf87	6.91955	6.73034	7.5629	7.10398	7.01283	7.31666	7.32486	6.09939	6.99761	5.93367	6.73283	6.99378	6.58974
C16orf88	6.42104	7.77294	7.70236	7.5081	7.32264	7.2891	6.58318	6.07924	7.74548	6.70774	7.44039	7.197	7.04499
C16orf89	5.69929	5.70031	5.88357	5.60083	5.60008	5.53606	5.43205	5.60742	5.54054	5.35017	6.01611	5.88298	5.62754
C16orf90	5.08654	5.30731	5.36984	5.23247	5.41102	5.49323	5.50937	5.24268	5.54417	5.37948	5.1525	5.46174	5.22393
C16orf91	7.36244	8.14785	8.21397	8.17832	8.68303	7.62932	7.63629	6.59938	7.9673	6.42214	8.08193	7.84242	8.23682
C16orf93	8.94013	8.29931	6.56622	7.73743	6.65451	7.36334	6.97775	7.99681	7.26913	8.25048	7.46577	8.04623	7.48869
C17orf100	5.57367	5.24873	5.87593	5.83003	6.0476	5.66426	5.79244	6.23637	5.60317	5.4672	5.48905	5.70527	5.95739
C17orf101	7.18213	8.59259	6.88483	6.72645	7.00253	7.05521	7.48891	6.91083	6.90475	6.92421	7.05589	7.37877	7.71577
C17orf103	5.22119	5.2157	5.44515	5.24299	5.24201	5.2123	5.24879	5.28754	5.08205	5.14343	5.4476	5.24875	5.30924
C17orf106-CDK3	6.84083	5.54536	5.60317	5.85933	5.64531	5.90866	5.47906	6.5686	6.09819	6.01641	5.51978	5.71447	5.49705
C17orf107	5.19846	5.40417	5.15178	5.43283	5.17979	5.27875	5.12239	5.3579	5.54956	5.33872	5.32474	5.30927	5.39572
C17orf108	5.36899	5.43703	5.7213	5.81592	5.3182	5.60851	5.37297	5.70265	5.5725	5.90077	5.95886	6.10747	6.2887
C17orf109	5.85696	5.29483	5.61935	5.49972	5.46552	5.52125	5.41381	5.84695	5.64039	5.44799	5.31412	5.72479	5.25911
C17orf28	7.46864	7.81009	6.11023	7.68849	6.20042	6.35684	6.00367	6.33797	6.33227	7.80804	7.19817	7.69344	7.39976
C17orf37	6.22107	5.28612	6.1305	5.99273	5.99409	6.33828	6.72449	6.02763	6.04199	6.82374	6.15258	6.42378	6.45653
C17orf39	6.42441	6.17305	6.63313	6.12029	6.85227	6.89117	6.78188	6.34	6.30319	5.98674	6.24307	6.734	6.2745
C17orf46	5.60288	5.65245	5.38999	5.62758	5.62825	5.40143	5.43545	5.30294	5.46874	5.63963	5.44285	5.3828	5.2141
C17orf47	5.3263	5.82376	5.83296	5.93384	6.00261	5.54724	5.47628	5.4549	6.08186	5.60714	5.92976	5.53587	5.88814
C17orf48	6.20231	6.42089	6.34575	6.27634	6.29877	6.94936	6.01929	6.61256	5.88015	6.39063	6.29564	6.99362	6.84347
C17orf50	5.43537	5.13372	5.25672	4.93258	5.32413	5.38808	5.28872	5.40574	5.47246	5.32672	5.26639	5.39294	5.42004
C17orf51	5.22701	5.86719	5.51094	5.98644	6.04812	5.50458	5.48918	5.91444	5.51283	5.66448	5.48482	5.56409	5.61623
C17orf53	7.82665	7.45076	7.1996	6.97723	7.44983	7.94514	7.37583	8.41655	7.63514	7.51887	6.06729	6.69676	7.28288
C17orf54	6.07282	5.50082	5.33037	5.27346	5.2337	5.48942	5.48763	5.29763	5.41837	5.46496	5.55502	5.69365	5.48669
C17orf56	6.85496	6.1413	5.66631	5.68503	5.9896	6.1621	6.36082	6.09796	5.59108	6.54403	5.56944	6.30206	5.83644
C17orf58	7.48905	7.07085	7.79348	8.27682	7.00228	7.48511	7.61519	6.67508	7.36989	7.48671	8.6548	9.3998	9.44406
C17orf59	6.18947	6.42058	6.00379	6.19746	5.95867	5.89754	6.00047	6.97998	6.09052	6.75378	5.98528	6.12515	6.09721
C17orf61	10.9596	11.1877	10.1793	10.9716	10.1777	10.2369	10.8489	10.6154	10.5983	10.5441	10.485	10.8139	11.3124
C17orf62	8.18069	9.7232	7.99356	8.1438	7.96621	8.18659	9.25013	8.95508	8.18717	8.95772	7.72737	8.69288	8.2614
C17orf63	7.97275	7.30915	8.06136	7.79214	7.86859	9.15232	7.73966	8.1374	8.25849	8.41389	7.77816	7.97529	8.17776
C17orf64	5.42984	5.78459	5.56204	5.40664	5.62672	5.65877	5.36631	5.64488	5.50361	5.73414	5.63621	5.65696	5.68733
C17orf66	5.44368	5.54686	5.55637	5.33598	5.36923	5.40687	5.36209	5.49488	5.32732	5.74711	5.37389	5.30319	5.4959
C17orf67	4.9787	5.97629	5.76691	5.26198	5.73694	5.57588	5.38434	5.78331	5.78267	5.84657	5.45421	5.34983	6.04444
C17orf70	10.0592	9.32241	8.29996	9.44543	8.7753	9.10095	9.75765	9.5679	8.6991	10.2833	8.97545	9.12058	9.8177
C17orf71	5.60211	6.46098	6.79357	6.73651	6.57029	6.29732	6.27447	6.34575	6.37029	5.89649	6.06591	6.44751	6.47706
C17orf73	5.42498	5.61156	5.84551	5.96612	6.02215	6.0381	5.66174	5.73137	5.91123	5.52912	5.9841	6.25087	5.89377
C17orf74	6.26358	5.86308	5.66614	5.6421	5.80164	5.66894	5.35971	5.74963	5.59102	5.62032	5.71601	5.82831	5.53135
C17orf75	6.81017	5.73979	5.71253	5.69884	5.47785	6.4386	5.48864	5.88169	5.78473	6.41804	6.19813	6.61269	7.2115
C17orf76	5.2878	5.45894	5.3692	5.71234	5.7652	5.6574	5.17348	5.34429	5.4553	5.24317	5.10522	5.6599	5.22511
C17orf78	5.18628	5.36017	5.31329	5.46137	5.41161	5.19671	5.31552	5.29427	5.3926	5.41402	5.09891	5.20343	5.12714
C17orf79	7.78364	6.75965	7.87564	8.08359	7.84954	7.54293	7.56323	7.21161	7.08361	7.13832	8.05501	8.21173	8.01016
C17orf80	5.78027	6.21146	6.58352	6.6509	6.06141	6.20086	6.11178	5.40815	6.35747	5.81296	6.52683	6.41704	6.7507
C17orf81	6.63415	6.78567	6.65876	6.74791	6.2232	6.38104	6.90051	6.08478	6.49764	6.02683	6.76567	6.94792	7.2246
C17orf82	5.23291	5.29048	5.57205	5.63403	5.32955	5.49575	5.62797	5.78589	5.4319	5.38419	5.34389	5.63416	5.43704
C17orf85	7.18254	6.82029	6.5183	6.79431	7.36871	6.95334	6.93876	7.28093	6.65206	7.08092	6.30712	6.59418	6.97353
C17orf87	5.51	6.28811	6.59178	5.87136	6.03717	5.74656	5.783	6.44211	5.92628	6.10257	5.65195	6.77058	6.34501
C17orf90	10.5422	10.5187	9.27745	9.19299	9.25274	9.65933	10.0341	9.88283	9.37343	9.73958	9.4027	9.9493	10.1188
C17orf97	7.44441	8.44672	6.70935	6.97403	7.07675	7.8828	6.86881	7.71999	8.28423	8.43938	7.87979	8.20333	8.75204
C17orf98	5.57318	5.61836	5.30666	5.47144	5.48814	5.42459	5.46854	5.29413	5.46134	5.8513	5.4379	5.5085	5.29097
C18orf1	5.49071	5.94118	6.43162	5.74791	6.10706	5.68356	5.58085	6.70137	5.82972	5.49439	6.67098	6.28156	6.00102
C18orf10	8.00971	6.39257	8.55776	7.25523	8.23524	8.93987	8.90458	6.93443	9.60529	6.12402	7.41033	6.01294	7.53749
C18orf12	5.50919	5.39978	5.49171	5.2656	5.27322	5.30231	5.38752	5.40514	5.35576	5.35149	5.62973	5.6355	5.42626
C18orf16	5.8257	5.5979	5.41194	5.40747	5.25798	5.57423	5.45919	5.4274	5.38062	5.66758	5.89483	5.40913	5.39099
C18orf19	5.22425	6.08625	7.12431	6.28493	6.7021	6.30138	6.08208	6.28148	6.57878	5.81321	6.24307	6.04475	6.14443
C18orf21	7.88436	7.81212	8.19368	7.60542	8.76002	8.18954	8.48395	7.58561	8.71538	7.49149	7.92038	7.34443	7.63605
C18orf25	9.40969	8.2068	8.69909	8.19607	8.98296	8.94013	9.38038	9.02307	7.81936	8.60556	8.65948	7.85522	8.66428
C18orf32	5.29504	6.12887	5.67333	5.75275	5.94137	5.34364	6.11446	5.29213	5.62568	5.30816	5.97086	5.66804	5.70733
C18orf34	5.36441	5.73683	5.99003	5.52967	5.2537	5.61632	5.70555	5.5517	5.6609	5.85274	5.85149	6.44471	6.37826
C18orf45	6.49694	7.56079	7.11358	7.95487	7.86304	7.80232	7.94217	8.86806	7.63263	9.22217	8.67378	8.33222	7.82029
C18orf54	5.95094	5.59567	5.68338	5.80774	5.93961	6.02215	6.03322	5.94447	5.84056	5.49932	5.85082	5.60538	5.62314
C18orf55	7.69724	7.15864	8.27752	7.66728	7.8029	7.9646	7.99454	6.82984	7.53851	6.58489	7.98363	7.33041	8.20481
C18orf56	6.77871	8.95259	7.85411	6.77119	7.45333	8.12947	7.32718	8.53513	8.84587	7.1636	7.01507	6.3877	7.86372
C18orf62	5.15891	5.33871	5.01581	5.4301	5.38068	5.53338	5.21226	5.01923	5.31526	5.53329	5.49559	5.22898	5.23236
C18orf8	7.58656	8.28858	7.98692	7.57945	8.55851	8.43741	8.7168	7.80238	8.53732	8.12188	7.84329	8.25116	8.10701
C19orf10	6.61816	8.34048	7.75848	7.30264	7.71453	7.43987	7.1617	6.99362	6.7512	6.87308	6.68944	6.80553	6.92261
C19orf12	7.81112	7.10357	7.9077	6.75486	7.33387	7.04525	7.48819	8.01504	7.32243	7.57567	8.01729	6.50499	7.83095
C19orf18	5.60851	5.43648	5.43521	5.57469	5.33275	5.33326	5.7625	6.10085	5.38217	5.84672	5.82055	5.43271	6.82318
C19orf2	8.16132	7.80551	8.67623	8.25295	9.40266	9.17264	8.74864	8.11842	8.72152	6.66558	8.01562	7.77988	7.74546
C19orf20	5.79089	5.72562	5.86325	6.24199	5.41331	5.68853	5.60957	5.88565	5.74987	5.85531	5.83516	5.46133	5.69325
C19orf21	5.52683	5.6218	5.8207	5.83213	5.67804	5.67136	5.70802	5.91216	5.70998	5.7819	6.39924	5.917	5.80884
C19orf22	8.5128	8.83781	9.02307	9.27964	8.47915	8.80574	8.79047	9.27085	9.04083	9.51814	9.27045	8.85218	9.32919
C19orf23	5.91696	6.09915	5.61552	5.91309	5.67562	5.77582	6.04301	5.51096	5.62193	6.39152	5.95425	5.61504	5.4971
C19orf24	7.5752	8.02774	7.78239	8.20323	7.22473	7.22432	7.82884	8.00063	7.46452	8.07427	7.90251	7.50003	7.94732
C19orf25	6.87652	6.27436	7.12965	6.52661	6.76075	6.49175	6.90829	7.82768	6.73837	7.32019	7.74602	7.01505	7.55682
C19orf26	5.21675	5.65355	5.60282	5.84162	5.71361	5.54221	5.36286	5.30441	5.51808	5.41834	5.63761	5.58212	5.7857
C19orf28	6.77632	6.8873	6.77374	7.15612	6.66523	6.32457	6.86102	7.47088	6.50327	7.63031	6.66727	6.48888	6.54715
C19orf29	6.56022	6.42024	6.45233	6.20878	6.32218	5.98545	7.02944	7.07269	6.32782	7.51328	6.25309	6.29922	7.04244
C19orf33	8.19937	6.03158	5.75368	6.02358	6.66742	5.71939	5.75547	5.98254	5.61249	8.80155	10.6349	7.71023	11.2654
C19orf34	5.0909	5.30613	5.4321	5.31727	5.42356	4.87965	5.45371	5.40981	5.3426	5.12559	5.15087	5.08994	5.59958
C19orf36	5.37523	5.22167	5.34325	5.31058	5.25279	5.22438	5.22814	5.25851	5.52301	5.48355	5.10496	5.29762	5.31281
C19orf38	6.11217	5.49435	6.45876	5.72927	5.38714	5.70331	5.97493	6.16677	5.66805	5.55124	5.54216	5.71136	5.53127
C19orf39	6.00596	5.82853	5.83918	5.99718	5.69865	6.52329	5.99079	6.33976	6.13672	5.94176	6.56812	6.18501	7.24444
C19orf40	7.04406	6.1739	6.17836	6.12036	6.22021	6.53665	6.14097	6.47033	6.3666	6.70281	6.13486	6.30041	6.87327
C19orf42	7.61548	8.03946	8.00401	8.25112	9.36297	7.41127	7.91799	8.51421	7.7289	7.88069	8.35317	8.40675	8.60874
C19orf43	8.06097	7.75765	8.55373	8.42918	10.5535	8.90804	8.86985	8.05196	9.20342	7.70249	9.13347	8.78733	8.53928
C19orf44	6.03965	5.91769	5.59482	5.91806	6.26694	5.93026	5.71478	6.68049	6.09339	6.65101	6.02644	5.98482	5.97411
C19orf45	5.8749	5.32263	5.71699	5.36497	5.31214	5.57403	5.29551	6.99963	5.72323	6.0764	5.65338	5.24538	6.10803
C19orf46	8.12073	7.71155	8.21039	7.82768	9.10588	7.71951	7.90621	8.19788	8.31069	7.94997	8.63736	7.83854	9.25261
C19orf47	5.6691	5.83213	5.96489	5.4232	6.22595	5.89632	5.7774	5.9798	5.80124	6.36205	5.57615	5.7584	5.9309
C19orf48	9.58521	8.65153	9.36758	8.86703	9.47252	10.2833	9.65569	10.0592	10.4644	9.90449	10.2677	8.5079	9.86589
C19orf50	7.91461	7.42794	8.09414	8.19788	9.00826	8.34111	8.2556	8.50376	8.96131	7.43665	8.32977	8.52277	7.83868
C19orf51	5.54573	6.11911	5.45901	7.15401	5.2564	5.3323	5.21596	5.90829	5.43109	6.57368	6.85222	6.44249	7.43965
C19orf52	8.55922	7.45401	8.0145	7.52777	7.80447	8.05116	7.99894	7.22604	7.8712	6.9792	7.91357	7.28743	7.74142
C19orf53	11.1495	10.3526	9.95847	10.4201	10.9728	9.73508	10.15	10.6376	10.1802	10.9244	10.2294	9.82944	10.081
C19orf54	6.0103	6.53934	6.12639	5.80178	7.11144	6.99761	6.22995	6.89313	6.45908	7.3526	6.71271	6.37461	7.47861
C19orf56	10.4608	9.59398	9.81889	10.3313	11.192	9.79852	10.5057	10.6876	10.2633	10.1633	10.7081	10.2175	10.5833
C19orf57	5.49446	5.84657	5.71649	5.63574	5.66074	6.12689	5.67722	6.47355	5.68109	6.11537	6.04383	5.56737	5.83183
C19orf59	5.14913	5.37197	5.88967	5.53806	6.21693	5.88703	6.13936	5.54787	5.74951	5.24435	5.41786	5.63764	5.34899
C19orf6	8.23053	8.25503	8.20012	8.25043	7.79258	7.67425	8.44479	8.85821	7.91964	9.51848	8.42825	8.15376	9.14524
C19orf60	5.53956	5.62077	5.33741	5.82914	5.97239	5.92383	5.69546	6.21344	5.91235	6.26329	5.51916	5.59027	5.46667
C19orf61	6.72378	6.30052	6.63242	6.63379	6.62784	7.93493	6.67667	7.41661	6.69234	6.96138	6.20233	6.31872	7.58802
C19orf63	5.61981	5.51721	5.61607	5.71608	5.91066	5.6207	5.88445	5.60329	6.47618	5.8094	5.96138	5.86423	6.08446
C19orf66	7.71062	7.42123	7.10507	7.3221	7.31361	6.74737	8.3636	9.01649	7.1323	8.71513	7.28819	7.73704	7.31321
C19orf67	5.25956	5.50584	5.13365	5.59186	5.05597	5.29646	5.33549	5.59039	5.47943	5.49049	5.26432	5.43865	5.39306
C19orf70	8.44709	9.59633	10.0514	9.97125	9.03106	9.44706	9.88488	9.46103	9.35381	9.12045	10.1533	9.93029	10.0523
C19orf73	5.746	6.10013	5.53758	5.98314	5.93751	6.3798	6.29792	6.672	6.20662	6.29934	6.10263	5.71754	5.93388
C19orf75	5.43382	5.30816	5.27298	5.30015	5.50538	5.42139	5.26431	5.3754	5.24143	5.3944	5.46891	5.33161	5.37883
C19orf77	5.75148	5.63817	5.55928	5.52878	5.30314	5.51112	5.59612	5.18556	5.47327	5.43284	5.61476	5.36058	5.36033
C1D	5.36172	5.59013	5.47459	5.46564	5.63824	5.45512	5.28008	5.22358	5.21996	5.29418	5.28519	5.26431	5.31593
C1GALT1	6.39769	6.34769	6.32579	5.62087	6.248	6.6995	6.41233	5.6613	6.60855	5.55803	5.81076	5.98958	5.57797
C1GALT1C1	6.97701	6.82655	7.97049	7.11695	8.08476	7.13823	7.25906	6.61217	7.04763	5.76055	7.20277	7.51905	7.48981
C1orf100	5.62951	5.48789	5.25729	5.43294	5.48625	5.74099	5.29774	5.52645	5.44091	5.3418	5.17004	5.39742	5.3682
C1orf101	5.41516	5.25301	5.69947	5.63409	5.5014	6.21911	6.0552	6.30081	5.58356	5.33981	6.06093	5.7225	6.12526
C1orf104	5.38963	5.67696	5.26931	5.57043	5.47672	5.60335	5.56338	5.90434	5.45793	5.69388	5.39713	5.43901	5.62993
C1orf105	5.38621	5.52177	5.28211	5.47766	5.56185	5.27431	5.45293	5.32425	5.28944	4.94869	5.24632	5.32756	5.07468
C1orf106	9.3014	9.61241	8.41655	10.0267	9.24441	9.03053	8.20294	7.05626	9.30794	7.50213	5.62494	8.54133	5.49786
C1orf109	7.183	7.23338	7.36897	7.05028	7.04874	6.96037	7.33166	7.41848	7.16549	6.72893	7.48175	6.7794	6.92769
C1orf110	5.53916	5.49978	5.483	5.40257	5.53505	5.95508	5.19266	5.23513	5.56686	5.45291	5.33238	5.62774	5.21291
C1orf111	5.56573	5.26828	5.70096	5.54477	5.30032	5.30148	5.49707	5.67829	5.41215	5.54935	5.47103	5.33091	5.54946
C1orf112	8.91224	8.25353	7.53804	7.27607	8.10627	8.99189	8.14674	8.11961	7.64779	7.11812	6.87795	7.14783	6.87807
C1orf113	5.20953	5.39916	5.75816	5.53458	5.63301	5.36676	5.46635	5.87709	5.88651	5.83425	6.09101	5.61699	6.06349
C1orf114	4.9561	5.42481	5.58464	5.45786	5.67721	4.95433	5.53892	5.58356	5.38213	5.31158	5.18542	5.3887	5.34934
C1orf115	8.04336	8.18181	7.74444	8.22715	8.0057	8.59307	8.21069	8.62924	7.61885	10.0362	7.62496	6.62004	8.90633
C1orf116	9.88226	10.5977	8.2962	7.54749	8.49504	8.24844	7.98749	8.98743	8.82503	7.85459	8.58362	5.46701	5.61586
C1orf122	8.32096	8.75328	8.48918	8.74824	8.06072	7.35635	9.00197	7.47172	8.31263	6.92733	8.61337	8.40846	7.99668
C1orf123	9.26222	10.2327	9.16355	9.16554	8.89921	8.55004	8.84644	9.14432	9.10291	9.24648	9.44187	8.90107	9.02504
C1orf124	6.02483	6.49175	6.54002	5.70302	6.49111	6.85998	6.76155	6.35352	6.11685	5.82929	6.05624	6.55993	6.22315
C1orf126	5.38761	5.34181	5.27633	5.16693	5.33832	5.79013	5.86762	5.27785	5.49557	5.22413	5.28468	5.36255	5.44439
C1orf127	5.09188	5.85355	5.69505	5.44144	5.62726	5.43665	5.59402	5.3705	5.50467	6.12787	5.42001	5.53323	5.33901
C1orf129	5.39872	5.41476	5.37959	5.58908	5.78667	5.40913	5.74496	5.61241	5.29588	5.45957	5.5628	5.50042	5.40514
C1orf131	9.05597	8.92781	9.19404	8.57717	9.1798	9.83305	9.315	8.12932	8.71766	7.96949	8.32473	9.01045	8.50856
C1orf135	7.67716	6.65876	7.21244	6.88692	7.50356	7.54505	7.13608	7.4668	8.54441	7.197	6.62901	5.63168	5.96103
C1orf138	5.20451	5.54364	5.42874	5.21244	5.26551	5.64783	5.3541	5.54549	5.42657	5.18255	5.25486	5.52773	5.42456
C1orf141	5.34234	5.27879	5.38097	5.50156	5.61045	5.31009	5.46717	5.63686	5.28298	5.38558	5.52758	5.36313	5.38171
C1orf144	8.84671	9.5936	9.02225	9.20489	8.48245	8.4864	8.64525	8.73056	8.65258	9.18006	9.01159	8.59336	8.55831
C1orf146	5.49101	5.39574	5.25211	5.39919	5.24762	5.43133	5.52077	5.22593	5.36204	5.33789	5.2897	5.33575	5.35434
C1orf147	5.37142	6.07379	5.30352	5.61527	5.88152	4.99113	5.33084	5.24119	5.17974	5.55571	5.24125	5.41174	5.26034
C1orf150	5.52316	5.53974	5.66812	5.8906	5.70543	5.77134	5.55081	5.59311	5.48959	5.6377	5.83833	5.70486	5.55789
C1orf151	9.9444	8.66431	10.2907	10.3272	8.20206	8.33084	9.60126	9.88614	10.4419	10.3374	11.1867	9.90455	11.9382
C1orf157	5.39163	5.03825	5.2852	5.35268	5.27351	5.47426	5.47679	5.52325	5.42981	5.23086	5.24222	5.38685	5.41327
C1orf158	5.38657	5.21935	5.41262	5.4082	5.34043	5.52827	5.48929	5.70853	5.41659	5.38223	5.3575	5.21574	5.4502
C1orf159	7.10441	6.47651	6.55379	6.2232	6.47195	6.91448	6.63865	7.05303	6.25546	7.20517	6.79465	6.12656	6.91223
C1orf162	8.70599	9.36183	9.75786	8.69305	8.55565	8.24247	8.8336	9.45284	8.87553	9.83306	8.14397	10.2438	9.36504
C1orf167	5.09724	5.82086	5.39493	5.46245	5.17656	5.37296	5.39948	5.52721	5.51701	5.46369	5.38236	5.53756	5.00442
C1orf168	5.43514	5.35374	5.42492	5.24027	5.30763	5.41426	5.55394	5.53714	5.50012	5.86242	8.08087	5.10843	5.63257
C1orf170	6.13773	5.75994	5.82853	5.62614	5.80579	5.50956	5.6066	5.77144	5.7275	5.89036	5.30062	5.65733	5.71576
C1orf172	7.40716	7.41752	6.82029	6.73985	6.65768	7.29398	6.81339	6.70898	7.18677	6.72777	7.50855	6.28869	7.1321
C1orf173	5.47777	5.29618	5.48462	5.33304	5.23037	5.57316	5.46258	5.43014	5.41194	5.59528	5.48375	5.75935	5.47661
C1orf177	5.70502	5.43247	5.1728	5.44341	5.39055	5.59074	5.62855	5.49639	5.53631	5.42035	5.19675	5.58065	5.38654
C1orf180	5.63369	5.26813	5.25015	5.16555	5.33026	5.29533	5.52755	5.31408	5.36127	5.32925	5.35614	5.27221	5.27671
C1orf182	5.83659	5.65196	5.45081	5.37333	5.8271	6.1303	5.55056	5.75107	5.94026	5.12948	5.58099	5.4316	5.55318
C1orf183	5.77909	5.23185	5.41526	5.35852	5.3628	5.48359	5.51599	5.48173	5.13139	5.34996	5.36286	5.56706	5.54719
C1orf185	5.28051	5.33501	5.39724	5.29114	5.34793	5.28051	5.35812	5.41348	5.46241	5.51132	5.49055	5.496	5.30707
C1orf189	5.64907	5.31349	5.26011	5.38372	5.29457	5.28202	5.33521	5.42747	5.31522	5.08642	5.22445	5.38737	5.20267
C1orf190	5.00919	5.50651	5.44843	5.66614	5.48344	5.48062	5.40698	5.57624	5.51841	5.52338	5.43189	5.33711	5.54636
C1orf192	5.34912	5.43888	5.41364	5.50992	5.58333	5.3151	5.36943	5.23892	5.33451	5.31454	5.84218	5.66076	5.69879
C1orf194	5.1641	5.32083	5.29491	5.18292	5.55551	5.33829	5.1885	5.60833	5.21784	5.45516	5.10198	5.29373	5.32613
C1orf198	10.3702	9.4215	10.1438	8.45471	8.77766	9.33554	10.8343	9.46378	9.3884	9.29919	8.58594	8.69231	7.55798
C1orf200	5.3976	5.79062	5.39408	5.51152	5.59997	5.53854	5.6698	5.53514	5.58587	5.33074	5.41252	5.62859	5.81364
C1orf204	5.91879	5.52784	5.48209	5.43136	5.57326	6.08238	5.7011	7.28527	5.3737	5.7752	5.33528	5.60817	5.48334
C1orf21	6.48978	6.39956	6.03787	5.88169	5.79128	7.86911	6.00616	7.54791	5.97816	7.24442	8.38051	7.57236	8.2235
C1orf211	5.37751	5.82874	5.62951	5.48079	5.51761	5.45023	5.39025	5.70709	5.43756	5.99877	5.18718	5.3521	5.54085
C1orf212	5.54677	5.40863	5.19448	5.92798	5.37874	5.24056	5.36273	5.95666	5.38657	5.58897	5.36927	5.32094	5.43086
C1orf213	6.1471	5.72458	5.39109	5.74366	5.53749	5.74634	5.52885	5.80661	5.31162	5.74555	5.3978	5.47014	5.69843
C1orf222	5.8378	5.57099	5.58186	5.64266	5.55088	5.52772	5.48943	5.68477	5.37336	5.48853	5.22043	5.45863	5.34188
C1orf223	5.46024	5.3146	5.32985	5.43689	5.41952	5.4715	5.29732	5.35744	5.40843	5.43557	5.46308	5.41584	5.4852
C1orf226	5.45839	5.31086	5.34981	5.12902	5.22483	5.34346	5.32707	5.36113	5.6027	5.22835	5.53728	5.46972	5.27283
C1orf227	5.3621	5.27928	5.45318	5.39009	5.48462	5.52034	5.32472	5.6859	5.72071	5.39002	5.4434	5.35191	5.48168
C1orf228	6.03536	6.20989	5.49143	5.37012	5.65341	5.57906	5.41561	5.60205	5.71018	6.35992	5.71992	6.48444	6.05297
C1orf31	6.64892	7.77208	7.86606	7.45538	8.15777	7.92956	7.44536	6.70031	7.43207	6.8908	7.20196	7.14988	7.21983
C1orf35	8.27752	9.19299	7.87965	7.89496	7.84425	8.72462	8.88092	8.32326	7.83286	7.91569	8.30107	8.12046	8.21335
C1orf43	5.5847	6.09687	7.5657	7.56713	8.14461	7.40742	7.15651	5.33964	7.74535	5.44911	7.83932	7.52883	6.64851
C1orf46	6.59286	5.96816	6.19719	5.9435	6.12036	6.07212	6.19261	6.52329	6.27977	6.3413	6.23127	6.10899	6.08617
C1orf50	9.63171	9.75173	9.17466	8.84793	8.21936	8.48873	8.53945	8.67701	9.11668	8.90273	8.45193	8.37904	8.34014
C1orf51	7.54977	5.44627	7.62883	5.88984	7.12514	7.46864	6.32484	7.37136	7.85155	5.36772	7.38826	7.04215	6.9451
C1orf53	8.08164	8.92524	7.66728	7.59428	7.59333	8.95953	8.87249	7.31751	8.35845	6.78306	7.49343	6.61481	6.7857
C1orf54	8.69355	9.27326	9.39557	8.50614	8.149	7.4057	8.29129	8.76212	8.33659	9.06889	8.06662	9.53952	8.85661
C1orf56	5.98148	5.99697	6.89582	6.41149	7.05548	6.46066	6.14416	5.75508	6.57741	5.5267	6.2788	6.301	6.28316
C1orf61	5.56357	5.42059	5.39899	5.30082	5.35085	5.45402	5.69944	6.63345	5.52586	5.48912	5.32174	5.35622	5.2784
C1orf63	6.61746	6.05363	6.10827	6.26694	6.91684	6.37554	6.20878	6.40958	6.8966	6.36055	6.80533	6.16446	6.19768
C1orf64	5.38604	5.31397	5.66276	5.76752	5.35996	5.2514	5.31864	5.34307	5.38979	5.76448	11.2337	10.5244	11.0304
C1orf65	5.52193	5.34083	5.47708	5.58458	5.36548	5.39754	5.41113	5.45088	5.06734	5.26457	5.43385	5.41274	5.60451
C1orf70	5.26823	5.21078	5.67587	5.31082	5.48136	5.45012	5.74045	5.4277	5.23817	5.39899	5.48302	5.36117	5.35887
C1orf74	8.08048	6.74863	6.77816	7.14226	7.38432	7.68749	6.80252	6.71907	6.66452	6.69486	6.33908	6.24268	6.66248
C1orf81	5.39073	5.3677	5.29654	5.44292	5.43104	5.27016	4.9708	5.34263	5.1561	5.1256	5.43973	5.40264	5.2646
C1orf84	5.44131	5.27808	5.44947	5.15584	5.35272	5.31341	5.38404	5.50284	5.19357	5.31866	5.46871	5.51237	5.4355
C1orf85	9.61925	9.57595	9.67073	9.25483	9.7128	10.1929	9.35523	8.80737	9.55211	8.58146	8.71275	9.25379	8.61773
C1orf86	8.12811	7.27495	7.34061	7.10379	6.56982	7.33806	6.7064	6.77749	7.21971	7.60485	7.0718	6.10755	6.84185
C1orf87	5.32095	5.51624	5.263	5.43869	5.3621	5.36459	5.21218	5.38701	5.4696	5.24657	5.45524	5.36077	5.37855
C1orf88	5.59796	5.66599	5.70587	5.44912	5.51265	5.88514	5.54315	6.14459	5.89528	5.96694	6.05181	6.16968	5.8098
C1orf9	5.54028	5.80621	5.32467	5.69756	5.57837	5.70606	5.42022	5.37685	5.4266	5.25311	5.52595	5.29508	5.55727
C1orf91	7.35216	6.79247	5.82718	6.12862	6.41334	6.53332	5.95366	6.53165	6.2735	7.26261	6.41156	6.43849	6.60016
C1orf94	5.37043	5.46518	5.31134	5.57265	5.51482	5.36662	5.40024	5.4498	5.41459	5.52679	5.63416	5.30814	5.43313
C1orf95	5.14573	5.47563	5.3024	5.32183	5.54261	5.34863	5.22253	5.26346	5.25274	5.01377	5.39255	5.45998	5.31219
C1orf96	5.78075	5.78011	5.53151	5.53121	6.13773	6.10876	5.78082	5.69911	5.78036	5.52848	5.3331	5.54492	5.29549
C1orf97	7.62356	10.1149	7.61739	9.07485	8.82219	9.56126	7.4274	7.76798	7.42019	7.89496	8.22764	7.81764	7.45272
C1QA	6.79767	8.69529	8.59823	6.8788	7.06495	6.14434	7.27704	8.47915	7.09524	6.91409	6.46927	8.53852	7.43381
C1QB	9.41913	11.1754	11.6921	9.7128	9.63025	8.7315	9.90577	11.5845	10.4201	10.2438	9.74906	11.7261	10.6055
C1QBP	9.27906	9.68996	10.6101	10.5245	11.3498	10.9329	10.8314	8.98817	9.77102	8.74407	10.1086	10.9362	9.90943
C1QC	8.94988	10.9771	11.1754	9.28175	9.06438	8.71692	9.82008	11.4089	10.1397	9.78073	9.13268	10.6016	9.67936
C1QL1	5.51052	5.51016	5.39119	5.76691	5.49249	5.73021	5.65203	5.80647	5.43985	5.59693	5.78756	5.48043	5.47274
C1QL2	6.09052	5.51713	5.74001	5.38402	5.34126	5.50683	5.99687	5.7747	5.64988	5.67921	5.51332	5.49243	5.48659
C1QL3	5.51738	5.34393	5.58122	5.32774	5.47737	5.3417	5.33716	5.33104	5.33111	5.49229	5.46434	5.49069	5.484
C1QL4	5.24916	5.22515	5.48789	5.47132	5.45378	5.46369	5.96671	6.63725	5.58148	5.27743	5.21439	5.2272	5.33172
C1QTNF1	8.51985	6.83628	8.18181	7.7017	7.25392	6.5612	8.49602	7.41261	9.14929	9.02865	7.51657	7.34106	7.77564
C1QTNF2	5.41925	5.60188	5.27549	5.56711	5.53969	5.25535	5.31513	5.544	5.3855	5.85694	5.52156	5.39697	5.4942
C1QTNF3	5.25803	5.53535	5.47912	5.78409	5.35755	5.56405	5.41789	5.20527	5.68887	5.47477	6.25993	5.41243	5.4517
C1QTNF4	5.39347	5.52022	6.1216	5.70969	5.44706	5.52653	5.50681	5.54768	5.68262	6.57808	6.16085	6.1515	6.2503
C1QTNF5	7.91057	7.34539	8.66265	9.3058	6.71516	6.92134	8.39361	7.63486	8.41484	8.16703	8.2318	8.10004	8.14997
C1QTNF6	6.27949	6.18228	7.04565	7.41171	6.43195	5.88949	7.09115	7.37496	7.60542	8.27082	7.21822	7.00558	8.21559
C1QTNF7	5.25651	5.26715	5.22709	5.53631	5.23864	5.21757	5.38329	5.35357	5.42203	5.12012	5.47449	5.2045	5.33829
C1QTNF8	5.10309	5.5764	5.35692	5.9798	5.70539	5.14653	5.35681	5.32645	5.48117	5.35545	5.31092	5.33997	5.56988
C1QTNF9	5.28118	5.07988	5.13635	5.21986	5.20847	5.23706	4.92518	5.2732	5.10675	5.19113	5.46746	5.54376	5.50755
C1R	5.6994	6.38341	8.83339	6.68224	6.33352	5.85931	6.83701	5.62999	7.14722	5.54105	8.04724	7.88613	7.57368
C1S	10.9686	8.90534	10.8139	9.35489	8.68155	7.14184	9.91845	9.63171	9.75172	9.47638	10.0379	10.1708	10.0192
C2	6.16599	7.86759	7.35843	6.43924	6.37276	6.07761	6.92291	7.75395	7.04406	7.51795	5.98637	8.47863	6.6918
C20680	5.48563	5.3069	5.31472	5.38062	5.36448	5.62458	5.18777	5.41178	5.09748	5.36069	5.23213	5.46976	4.90617
C20orf103	7.80033	5.93923	7.36198	8.03278	6.17572	5.457	5.90402	6.57569	6.14891	7.73091	9.17468	6.66644	7.90187
C20orf106	5.30031	5.50974	5.5741	5.85412	5.34945	5.48454	5.58285	5.54456	5.50465	5.5284	5.23612	5.7016	5.40713
C20orf107	5.37292	5.7304	5.52078	5.57452	5.30996	5.66003	5.40883	5.71752	5.52667	5.50389	5.30171	5.5329	5.8439
C20orf108	8.30289	7.5097	8.19525	9.0297	9.53596	8.92482	9.62517	8.63307	9.08439	8.43823	9.5612	9.2908	9.93796
C20orf11	10.4672	8.86445	9.49391	9.16453	9.8073	10.0867	10.5019	10.0004	9.12164	10.1376	9.68778	9.65092	10.5136
C20orf111	8.79375	8.8017	9.26975	9.18079	9.29919	9.68513	8.25109	9.55211	9.20946	7.75199	9.5322	9.35216	9.08459
C20orf112	5.11349	5.38811	5.19137	5.43828	5.60876	5.37104	5.30778	5.22817	5.24067	5.4159	5.84457	5.35613	5.58165
C20orf114	5.53156	5.29385	5.66465	5.55594	5.48673	6.87347	5.29822	5.4793	6.39864	6.45072	6.04692	10.2215	5.98897
C20orf12	6.54002	5.9431	5.78498	5.83933	6.04899	6.39804	5.86299	6.55012	5.97525	6.18869	6.02548	6.40406	5.95359
C20orf132	5.56764	5.58658	5.26374	5.40986	5.4961	5.41946	5.59215	5.77576	5.3149	5.40791	5.39166	5.42572	5.6308
C20orf134	5.46935	7.08868	5.52679	5.28983	5.60937	5.80983	6.20027	6.1773	5.9543	6.34161	5.77962	6.18941	5.67682
C20orf141	5.68521	5.465	5.83624	5.62536	5.52393	5.71549	5.56936	5.71125	5.39902	5.55064	5.24894	5.4654	5.57383
C20orf144	5.22677	5.1741	5.15608	5.17084	5.21492	5.29528	5.4983	5.1731	5.34764	5.37221	5.36305	5.19625	5.26323
[truncated: 16,464 more rows]

## Sheet: Sheet3
No.	Age	Subtypes	Ki-67	WHO Grade	Stage	stromalTILs%	Bulk RNA-Seq	PAM50	Barcode	IHC	IHC-PANX1
PT05	62	TNBC	0.4	3	IIA	0.65	Yes	Basal-like	TNBC02	Yes	High
PT25	55	TNBC	0.4	2	IIA	0.55	Yes	Basal-like	TNBC04	Yes	High
PT27	52	TNBC	0.15	2	IIA	0.12	Yes	Basal-like	TNBC01	Yes	High
PT09	54	TNBC	0.15	2	IIA	0.03	Yes	Basal-like	TNBC06	Yes	Low
PT12	53	TNBC	0.4	3	IIA	0.4	Yes	Basal-like	TNBC03	Yes	Low
PT26	35	TNBC	0.1	2	IIB	0.2	Yes	Basal-like	TNBC10	Yes	Low
